# Supplementary material for: Exploiting DNA methylation in cassava under water deficit for crop improvement
Source: PLoS One. 2024 Feb 22;19(2):e0296254. doi: 10.1371/journal.pone.0296254 (PMC10883565; doi:10.1371/journal.pone.0296254)
Supplement: S1 Table — Columns indicate, respectively: studied contrast BRS Formosa Stressed Tratament vs BRS Formosa Negative Control (FST vs FNC) or BRS Dourada Stressed Tratament vs BRS Dourada Negative Control (DST vs DNC); methylation site (CCGG or CCNGG), differentially detected methylation (Hypo- or Hypermethylated); gene identifier, and annotation based on the v.6.1 genome from the Phytozome database. (XLSX) [file pone.0296254.s011.xlsx]

## Sheet: Supplementary 1
	Supplementary Table S1. Differentially methylated genes. Columns indicate, respectively: studied contrast BRS Formosa Stressed Tratament vs BRS Formosa Negative Control (FST vs FNC) or BRS Dourada Stressed Tratament vs BRS Dourada Negative Control (DST vs DNC); methylation site (CCGG or CCNGG), differentially detected methylation (Hypo- or Hypermethylated); gene identifier, and annotation based o…
	Contrast	Site	Methylation type	Identifier	Annotation v6.1
	FST vs FNC	CCGG	Hypomethylated	Manes.01G073100	DHHC-type zinc finger family protein
	FST vs FNC	CCGG	Hypomethylated	Manes.01G242800	P-loop containing nucleoside triphosphate hydrolases superfamily protein
	FST vs FNC	CCGG	Hypomethylated	Manes.02G033400	cullin 1
	FST vs FNC	CCGG	Hypomethylated	Manes.02G227200	cinnamate-4-hydroxylase
	FST vs FNC	CCGG	Hypomethylated	Manes.03G041700	inter-alpha-trypsin inhibitor heavy chain-related
	FST vs FNC	CCGG	Hypomethylated	Manes.03G066200	helicases;ATP-dependent helicases;nucleic acid binding;ATP binding;DNA-directed DNA polymerases;DNA binding
	FST vs FNC	CCGG	Hypomethylated	Manes.03G200200	Pectin lyase-like superfamily protein
	FST vs FNC	CCGG	Hypomethylated	Manes.04G009400	cellulose synthase-like A2
	FST vs FNC	CCGG	Hypomethylated	Manes.05G031100
	FST vs FNC	CCGG	Hypomethylated	Manes.06G156800	manganese tracking factor for mitochondrial SOD2
	FST vs FNC	CCGG	Hypomethylated	Manes.07G102300	auxin response factor 6
	FST vs FNC	CCGG	Hypomethylated	Manes.08G157100	Major facilitator superfamily protein
	FST vs FNC	CCGG	Hypomethylated	Manes.09G050300	NAD(P)-binding Rossmann-fold superfamily protein
	FST vs FNC	CCGG	Hypomethylated	Manes.09G153700	ATPase E1-E2 type family protein / haloacid dehalogenase-like hydrolase family protein
	FST vs FNC	CCGG	Hypomethylated	Manes.10G025000	Glucose-1-phosphate adenylyltransferase family protein
	FST vs FNC	CCGG	Hypomethylated	Manes.10G063700	P-loop containing nucleoside triphosphate hydrolases superfamily protein
	FST vs FNC	CCGG	Hypomethylated	Manes.14G097400	NAC (No Apical Meristem) domain transcriptional regulator superfamily protein
	FST vs FNC	CCGG	Hypomethylated	Manes.15G054200	Carbohydrate-binding X8 domain superfamily protein
	FST vs FNC	CCGG	Hypomethylated	Manes.15G054300	purple acid phosphatase 15
	FST vs FNC	CCGG	Hypomethylated	Manes.17G087400	hydroxyproline-rich glycoprotein family protein
	FST vs FNC	CCGG	Hypomethylated	Manes.18G115800	O-acyltransferase (WSD1-like) family protein
	FST vs FNC	CCGG	hypermethylated	Manes.01G040400	ARM repeat superfamily protein
	FST vs FNC	CCGG	hypermethylated	Manes.01G129200	actin-related protein C1A
	FST vs FNC	CCGG	hypermethylated	Manes.01G164300	FTSH protease 9
	FST vs FNC	CCGG	hypermethylated	Manes.01G181600	3\'-5\'-exoribonuclease family protein
	FST vs FNC	CCGG	hypermethylated	Manes.01G265800	N-terminal nucleophile aminohydrolases (Ntn hydrolases) superfamily protein
	FST vs FNC	CCGG	hypermethylated	Manes.02G091300	phosphoenolpyruvate carboxylase 1
	FST vs FNC	CCGG	hypermethylated	Manes.03G010700
	FST vs FNC	CCGG	hypermethylated	Manes.03G029000	Insulinase (Peptidase family M16) protein
	FST vs FNC	CCGG	hypermethylated	Manes.03G050400	Protein kinase protein with adenine nucleotide alpha hydrolases-like domain
	FST vs FNC	CCGG	hypermethylated	Manes.03G062700	Peroxisomal membrane 22 kDa (Mpv17/PMP22) family protein
	FST vs FNC	CCGG	hypermethylated	Manes.03G066300	BURP domain-containing protein
	FST vs FNC	CCGG	hypermethylated	Manes.03G083600	ubiquitin-specific protease 25
	FST vs FNC	CCGG	hypermethylated	Manes.03G103900	homogentisate 1,2-dioxygenase
	FST vs FNC	CCGG	hypermethylated	Manes.03G119900
	FST vs FNC	CCGG	hypermethylated	Manes.03G120000	F-box/RNI-like superfamily protein
	FST vs FNC	CCGG	hypermethylated	Manes.04G000700	nitrilase 4
	FST vs FNC	CCGG	hypermethylated	Manes.04G014200
	FST vs FNC	CCGG	hypermethylated	Manes.04G014300	serine carboxypeptidase-like 48
	FST vs FNC	CCGG	hypermethylated	Manes.05G134400	Zn-dependent exopeptidases superfamily protein
	FST vs FNC	CCGG	hypermethylated	Manes.05G184900	KNOTTED-like from Arabidopsis thaliana
	FST vs FNC	CCGG	hypermethylated	Manes.06G012000	Tetratricopeptide repeat (TPR)-like superfamily protein
	FST vs FNC	CCGG	hypermethylated	Manes.07G132800	Leucine-rich repeat protein kinase family protein
	FST vs FNC	CCGG	hypermethylated	Manes.09G039500	DNAse I-like superfamily protein
	FST vs FNC	CCGG	hypermethylated	Manes.09G043400
	FST vs FNC	CCGG	hypermethylated	Manes.09G110600	ferritin 4
	FST vs FNC	CCGG	hypermethylated	Manes.10G024200
	FST vs FNC	CCGG	hypermethylated	Manes.10G067400	Family of unknown function (DUF572)
	FST vs FNC	CCGG	hypermethylated	Manes.12G014500	Protein kinase superfamily protein
	FST vs FNC	CCGG	hypermethylated	Manes.12G033800	P-loop containing nucleoside triphosphate hydrolases superfamily protein
	FST vs FNC	CCGG	hypermethylated	Manes.12G110200	Protein kinase superfamily protein
	FST vs FNC	CCGG	hypermethylated	Manes.12G156000	photosystem I reaction center subunit PSI-N, chloroplast, putative / PSI-N, putative (PSAN)
	FST vs FNC	CCGG	hypermethylated	Manes.13G111500	Arabinanase/levansucrase/invertase
	FST vs FNC	CCGG	hypermethylated	Manes.13G112600	formin homolog 6
	FST vs FNC	CCGG	hypermethylated	Manes.13G148900	ELMO/CED-12 family protein
	FST vs FNC	CCGG	hypermethylated	Manes.13G155300	methyltransferase 1
	FST vs FNC	CCGG	hypermethylated	Manes.15G159500	uridine kinase/uracil phosphoribosyltransferase 1
	FST vs FNC	CCGG	hypermethylated	Manes.16G051600	Pectin lyase-like superfamily protein
	FST vs FNC	CCGG	hypermethylated	Manes.16G060700	TBP-associated factor 11
	FST vs FNC	CCGG	hypermethylated	Manes.16G092800	alpha/beta-Hydrolases superfamily protein
	FST vs FNC	CCGG	hypermethylated	Manes.16G098500	Myosin family protein with Dil domain
	FST vs FNC	CCGG	hypermethylated	Manes.16G110100	golgin candidate 1
	FST vs FNC	CCGG	hypermethylated	Manes.18G026700	HAD-superfamily hydrolase, subfamily IG, 5\'-nucleotidase
	FST vs FNC	CCNGG	Hypomethylated	Manes.01G115300	AAR2 protein family
	FST vs FNC	CCNGG	Hypomethylated	Manes.02G158800
	FST vs FNC	CCNGG	Hypomethylated	Manes.10G035100	F-box family protein
	FST vs FNC	CCNGG	Hypomethylated	Manes.10G069300	WWE protein-protein interaction domain protein family
	FST vs FNC	CCNGG	Hypomethylated	Manes.16G068800	SWIM zinc finger family protein
	FST vs FNC	CCNGG	hypermethylated	Manes.02G059500	RING/U-box superfamily protein
	FST vs FNC	CCNGG	hypermethylated	Manes.03G027200	ARM repeat superfamily protein
	FST vs FNC	CCNGG	hypermethylated	Manes.06G176300	FTSH protease 12
	FST vs FNC	CCNGG	hypermethylated	Manes.09G076300	Protein of unknown function (DUF1162)
	FST vs FNC	CCNGG	hypermethylated	Manes.09G162500	Major facilitator superfamily protein
	FST vs FNC	CCNGG	hypermethylated	Manes.12G070200	Nodulin MtN21 /EamA-like transporter family protein
	FST vs FNC	CCNGG	hypermethylated	Manes.15G190300	beta-amylase 2
	FST vs FNC	CCNGG	hypermethylated	Manes.16G013200
	FST vs FNC	CCNGG	hypermethylated	Manes.18G140900
	DST vs DNC	CCGG	Hypomethylated	Manes.01G020600	MUTS homolog 2
	DST vs DNC	CCGG	Hypomethylated	Manes.01G037400	Major facilitator superfamily protein
	DST vs DNC	CCGG	Hypomethylated	Manes.01G131400	Reticulon family protein
	DST vs DNC	CCGG	Hypomethylated	Manes.01G211300	endoplasmic reticulum auxin binding protein 1
	DST vs DNC	CCGG	Hypomethylated	Manes.02G005700	general control non-repressible 3
	DST vs DNC	CCGG	Hypomethylated	Manes.02G085400	galacturonosyltransferase 15
	DST vs DNC	CCGG	Hypomethylated	Manes.02G197800
	DST vs DNC	CCGG	Hypomethylated	Manes.02G207300	Protein kinase family protein with ARM repeat domain
	DST vs DNC	CCGG	Hypomethylated	Manes.02G226900	Transcriptional factor B3 family protein / auxin-responsive factor AUX/IAA-related
	DST vs DNC	CCGG	Hypomethylated	Manes.03G134200	Ribosomal protein S8e family protein
	DST vs DNC	CCGG	Hypomethylated	Manes.05G061900	photolyase/blue-light receptor 2
	DST vs DNC	CCGG	Hypomethylated	Manes.05G087700	poly(ADP-ribose) polymerase 2
	DST vs DNC	CCGG	Hypomethylated	Manes.05G202300	Late embryogenesis abundant (LEA) hydroxyproline-rich glycoprotein family
	DST vs DNC	CCGG	Hypomethylated	Manes.06G078800	DNA glycosylase superfamily protein
	DST vs DNC	CCGG	Hypomethylated	Manes.07G028400	dynamin-like 3
	DST vs DNC	CCGG	Hypomethylated	Manes.08G017000	Eukaryotic aspartyl protease family protein
	DST vs DNC	CCGG	Hypomethylated	Manes.08G161700	hydroxyproline-rich glycoprotein family protein
	DST vs DNC	CCGG	Hypomethylated	Manes.09G167100	Domain of unknown function (DUF1995)
	DST vs DNC	CCGG	Hypomethylated	Manes.10G055800	lysyl-tRNA synthetase 1
	DST vs DNC	CCGG	Hypomethylated	Manes.12G009600	Calmodulin-binding transcription activator protein with CG-1 and Ankyrin domains
	DST vs DNC	CCGG	Hypomethylated	Manes.12G075100	glutamate receptor 5
	DST vs DNC	CCGG	Hypomethylated	Manes.13G106000	peroxisomal NAD-malate dehydrogenase 1
	DST vs DNC	CCGG	Hypomethylated	Manes.13G145000	switch 2
	DST vs DNC	CCGG	Hypomethylated	Manes.14G074700	CLP protease proteolytic subunit 6
	DST vs DNC	CCGG	Hypomethylated	Manes.14G141800	response regulator 12
	DST vs DNC	CCGG	Hypomethylated	Manes.15G015800	chromatin-remodeling protein 11
	DST vs DNC	CCGG	Hypomethylated	Manes.15G095300	tubby like protein 7
	DST vs DNC	CCGG	Hypomethylated	Manes.15G099900	MAP kinase 19
	DST vs DNC	CCGG	Hypomethylated	Manes.16G043500	BES1/BZR1 homolog 4
	DST vs DNC	CCGG	Hypomethylated	Manes.16G056900	HISTIDINE TRIAD NUCLEOTIDE-BINDING 2
	DST vs DNC	CCGG	Hypomethylated	Manes.16G060600	Arp2/3 complex, 34 kD subunit p34-Arc
	DST vs DNC	CCGG	Hypomethylated	Manes.17G037500	DERLIN-2.2
	DST vs DNC	CCGG	Hypomethylated	Manes.18G023900	Major facilitator superfamily protein
	DST vs DNC	CCGG	Hypomethylated	Manes.18G100900	SNARE associated Golgi protein family
	DST vs DNC	CCGG	hypermethylated	Manes.01G157300	RNA polymerase I specific transcription initiation factor RRN3 protein
	DST vs DNC	CCGG	hypermethylated	Manes.01G169300	splicing factor PWI domain-containing protein
	DST vs DNC	CCGG	hypermethylated	Manes.01G181600	3\'-5\'-exoribonuclease family protein
	DST vs DNC	CCGG	hypermethylated	Manes.02G003700	Metal-dependent protein hydrolase
	DST vs DNC	CCGG	hypermethylated	Manes.02G025500	P-loop containing nucleoside triphosphate hydrolases superfamily protein
	DST vs DNC	CCGG	hypermethylated	Manes.02G056600	Proteasome component (PCI) domain protein
	DST vs DNC	CCGG	hypermethylated	Manes.02G067700	Regulator of Vps4 activity in the MVB pathway protein
	DST vs DNC	CCGG	hypermethylated	Manes.02G091000	general regulatory factor 9
	DST vs DNC	CCGG	hypermethylated	Manes.02G135100	dgd1 suppressor 1
	DST vs DNC	CCGG	hypermethylated	Manes.02G191800	DNAJ heat shock N-terminal domain-containing protein
	DST vs DNC	CCGG	hypermethylated	Manes.02G210800	Kinase interacting (KIP1-like) family protein
	DST vs DNC	CCGG	hypermethylated	Manes.03G010700
	DST vs DNC	CCGG	hypermethylated	Manes.03G049000	FTSH protease 4
	DST vs DNC	CCGG	hypermethylated	Manes.03G190300	DNAJ heat shock N-terminal domain-containing protein
	DST vs DNC	CCGG	hypermethylated	Manes.04G032200	RNA-binding (RRM/RBD/RNP motifs) family protein
	DST vs DNC	CCGG	hypermethylated	Manes.04G071100	Protein of unknown function (DUF616)
	DST vs DNC	CCGG	hypermethylated	Manes.04G143700	TRF-like 6
	DST vs DNC	CCGG	hypermethylated	Manes.04G152900	SU(VAR)3-9 homolog 3
	DST vs DNC	CCGG	hypermethylated	Manes.05G118800	CLAVATA3/ESR-RELATED 13
	DST vs DNC	CCGG	hypermethylated	Manes.05G206400	ubiquitin family protein
	DST vs DNC	CCGG	hypermethylated	Manes.06G008000	MAP kinase 9
	DST vs DNC	CCGG	hypermethylated	Manes.06G013000	protein kinase family protein / C-type lectin domain-containing protein
	DST vs DNC	CCGG	hypermethylated	Manes.06G049500	Galactose oxidase/kelch repeat superfamily protein
	DST vs DNC	CCGG	hypermethylated	Manes.06G051100	3-ketoacyl-CoA synthase 11
	DST vs DNC	CCGG	hypermethylated	Manes.06G052400	Protein of unknown function (DUF3511)
	DST vs DNC	CCGG	hypermethylated	Manes.06G114700	RING/U-box superfamily protein
	DST vs DNC	CCGG	hypermethylated	Manes.06G151900	Protein kinase superfamily protein
	DST vs DNC	CCGG	hypermethylated	Manes.08G020300	Zinc finger C-x8-C-x5-C-x3-H type family protein
	DST vs DNC	CCGG	hypermethylated	Manes.08G132300	Pseudouridine synthase family protein
	DST vs DNC	CCGG	hypermethylated	Manes.09G038200	P-loop containing nucleoside triphosphate hydrolases superfamily protein
	DST vs DNC	CCGG	hypermethylated	Manes.09G098300	proteasome inhibitor-related
	DST vs DNC	CCGG	hypermethylated	Manes.09G110300
	DST vs DNC	CCGG	hypermethylated	Manes.10G034400	2-oxoglutarate dehydrogenase, E1 component
	DST vs DNC	CCGG	hypermethylated	Manes.10G123600	cleavage and polyadenylation specificity factor 73-I
	DST vs DNC	CCGG	hypermethylated	Manes.10G149600	beta glucosidase 13
	DST vs DNC	CCGG	hypermethylated	Manes.11G010600	Calcineurin-like metallo-phosphoesterase superfamily protein
	DST vs DNC	CCGG	hypermethylated	Manes.11G076800
	DST vs DNC	CCGG	hypermethylated	Manes.11G109700	DHHC-type zinc finger family protein
	DST vs DNC	CCGG	hypermethylated	Manes.11G140100	vacuolar proton ATPase A1
	DST vs DNC	CCGG	hypermethylated	Manes.12G035400	breast cancer associated RING 1
	DST vs DNC	CCGG	hypermethylated	Manes.12G035500	cellulose synthase A4
	DST vs DNC	CCGG	hypermethylated	Manes.12G040100	Protein of unknown function (DUF3741)
	DST vs DNC	CCGG	hypermethylated	Manes.12G051300	plant U-box 9
	DST vs DNC	CCGG	hypermethylated	Manes.12G136200	Thioredoxin superfamily protein
	DST vs DNC	CCGG	hypermethylated	Manes.13G036700	phytochelatin synthase 1 (PCS1)
	DST vs DNC	CCGG	hypermethylated	Manes.13G137900	Adaptin ear-binding coat-associated protein 1 NECAP-1
	DST vs DNC	CCGG	hypermethylated	Manes.14G063800	embryo defective 2759
	DST vs DNC	CCGG	hypermethylated	Manes.15G090400	RING/U-box superfamily protein
	DST vs DNC	CCGG	hypermethylated	Manes.15G158800
	DST vs DNC	CCGG	hypermethylated	Manes.16G003300	ERD (early-responsive to dehydration stress) family protein
	DST vs DNC	CCGG	hypermethylated	Manes.16G128500
	DST vs DNC	CCGG	hypermethylated	Manes.17G068400	Minichromosome maintenance (MCM2/3/5) family protein
	DST vs DNC	CCGG	hypermethylated	Manes.18G026700	HAD-superfamily hydrolase, subfamily IG, 5\'-nucleotidase
	DST vs DNC	CCGG	hypermethylated	Manes.18G035000	Major facilitator superfamily protein
	DST vs DNC	CCGG	hypermethylated	Manes.18G037900	abscisic acid responsive elements-binding factor 2
	DST vs DNC	CCNGG	hypermethylated	Manes.18G088800	Thioredoxin superfamily protein
	DST vs DNC	CCNGG	Hypomethylated	Manes.01G182900	glycine-rich protein
	DST vs DNC	CCNGG	Hypomethylated	Manes.02G059500	RING/U-box superfamily protein
	DST vs DNC	CCNGG	Hypomethylated	Manes.03G005100	cyclic nucleotide-gated channel 14
	DST vs DNC	CCNGG	Hypomethylated	Manes.03G061300
	DST vs DNC	CCNGG	Hypomethylated	Manes.05G026700	G-box binding factor 3
	DST vs DNC	CCNGG	Hypomethylated	Manes.05G099700	Ribosomal protein S4
	DST vs DNC	CCNGG	Hypomethylated	Manes.08G028700	Helicase protein with RING/U-box domain
	DST vs DNC	CCNGG	Hypomethylated	Manes.14G152900	VH1-interacting kinase
	DST vs DNC	CCNGG	Hypomethylated	Manes.17G118400
	DST vs DNC	CCNGG	Hypomethylated	Manes.18G067500
	DST vs DNC	CCNGG	hypermethylated	Manes.03G064200
	DST vs DNC	CCNGG	hypermethylated	Manes.03G149000	putative type 1 membrane protein
	DST vs DNC	CCNGG	hypermethylated	Manes.03G163000	COP1-interacting protein-related
	DST vs DNC	CCNGG	hypermethylated	Manes.08G059900	Transmembrane amino acid transporter family protein
	DST vs DNC	CCNGG	hypermethylated	Manes.10G004000
	DST vs DNC	CCNGG	hypermethylated	Manes.10G059000	beta-hydroxyisobutyryl-CoA hydrolase 1
	DST vs DNC	CCNGG	hypermethylated	Manes.10G071900	fucosyltransferase 12
	DST vs DNC	CCNGG	hypermethylated	Manes.11G084700	Homeodomain-like superfamily protein
	DST vs DNC	CCNGG	hypermethylated	Manes.12G070400	dehydroquinate dehydratase, putative / shikimate dehydrogenase, putative
	DST vs DNC	CCNGG	hypermethylated	Manes.12G108600	heavy metal atpase 1
	DST vs DNC	CCNGG	hypermethylated	Manes.13G056100
	DST vs DNC	CCNGG	hypermethylated	Manes.15G056200	ARM repeat superfamily protein
	DST vs DNC	CCNGG	hypermethylated	Manes.18G140600
