# Supplementary material for: Exploiting DNA methylation in cassava under water deficit for crop improvement
Source: PLoS One. 2024 Feb 22;19(2):e0296254. doi: 10.1371/journal.pone.0296254 (PMC10883565; doi:10.1371/journal.pone.0296254)
Supplement: S2 Table — (nucleotide in the ref. genome), Polymorphism (nucleotide/sequence detected in the BRS variety); Impact (Low, Moderate, High); Consequence (polymorphism type); Heterozygous/Homozygous status; sequences in FASTA format. (XLSX) [file pone.0296254.s012.xlsx]

## Sheet: Supplementary 2
	Supplementary Table S2. Differentially methylated genes in BRS Dourada and BRS Formosa varieties, their identifiers and annotations, methylation status, polymorphims events according their impacts (low, moderate, high), and descriptions of a selected exemple: Chromossome (based on the Manihot esculenta genome v6.1 of Phytozome v12.1); Position (of the polymorphism); Ref. (nucleotide in the ref. g…
	Id	Annotation	Methylation in BRS Dourada	Methylation in BRS Formosa	Low	Moderate	High	Chromosome	Position	Ref.	Polymorphism	Impact	Consequence	BRS Dourada	BRS Formosa	Fasta BRS Formosa	Fasta BRS Dourada
	Manes.01G037400	Major facilitator superfamily protein	Hypomethylated	-	6	4	0	1	6286341	G	C	Moderate	missense variant	Heterozygous	Heterozygous	CCCCAAAACCCCTCTAAACAATCCTAAAACCATCACATAAAACATGCAAAAGAAAGCTGGACAGGGCACTTTCGGCGGCAGGTTCGGCGGCCGAAACCCCACTCCAGAGACGAAACTCATGCATGTTCGGCGGCACCTTCGGYGGCCGAAGGTCTCRTCCAGAGACGAAACTCACACACTTTCGGCGGCCGAACTCCCTCTTTCGGCGGCCGAAAGTCTCTTTCTAAACCGAAAGCCTAGCTTTCGGGGGAAACCTTTGGCAGCCGAAACTGCCTCCACAAGGGGTTCGGCGGCCGAACCTTCCTTCGGCGGCCGAACCTGGTTTTGCCCGAAGGACAGAACCTTGCTCTGTTTCATGCAAACTTTGCCCAAAAACCTATAAACATGCATATCAACTAC…	TATAAAAATCAAATCAAATCGATTTTAATCAAAAACCAAATCGAATTAAACTGTTCCAATTCAGATTAATCTTTTAATAAACTTTTTACGTTTTACGCTTTATTTTTAATATTCATTTTAATTTTTTAATAAACTTTTTACTTTTTACGCTTTATTTTTAATATAATATCTCTATATTATTAAAAATAATATATTATTATCATTAATCAATTTAATTTAATTTTTTAAATTATTTTCGATCAAAATTAAATTAAATCAAAATAATTAAAATTTTTAAAATTAAAAATTAAATMGAAYTAAAATRAATAAAAAYCRAATTAAAATTTTAAATTAATTCAATTCKATTAATTTTTYCGATWTGAAYCGAATACWACCMTATTAATAAYTATTAAAGACTTA…
	Manes.01G040400	ARM repeat superfamily protein	-	Hypermethylated	0	1	0	1	6690829	G	A	Moderate	missense variant	Homozygous	Homozygous	GCATGTCAGAAGGCTTCCAGGCGAAGCTTGATGCGTGACCTCGGATCAGGGTCATGACTTCAGTTTTTGGTTCTTCAGTGAGGCCAGCATCGAAACTGAAGATCTTATCCGTCTCTGCTTCTGATAAAGGAAAAGTCTCCAGTTCTCCGACCGGCTCTGTTCTGGTTTCTTTCTCCTCATCTCTGACCTCCAGCACCTCTGAGTCGAGTCTCTCTACTGTCGAGCTCGGCTCTGCAACTGTGGCTAAGTACACTGCCCTCGCCTCTTCCTGGCTTCCCCGGACTACTCCCACTCCTGTCCCTGCTGGGAACTTCAACCCCAGGTATCTAATACTGGTGACGGCCTCRAAGTCAAATAGTACAGGTCTCCCCAGGATCGCGTTGTAGCTCAATGGGAGTT…	AACTTGTGGTAGTTAATAATTACCCAAAAAAAAAAAAAAGAAAAAGAGAAATCATTTCAATTCAAGTCCAGCTTCGCATCCGGGTTTCCTTCTTCTTCTCTCCCACACCCAAATACACTCTCGCTGTTCTCTGTGTCCTTGCTCTGCCTTTTTAGGGTTTCGAATCGCCGTGTCCTCGCCGGGAAATTCTTTTCTTAAAGGTAAATTTTGTGTTTCTTCAAGAGATTGCTTCAGTGATTTTCGCCAATTTAGATGATTTTAGTGACTTGATCTCGAATAATCTTTTTTTTTTTCTCAGATTCCTGTTAATATGGATTTCACTTGAAAATATCTGATTCTGGTTTTCTCTTCCCTTTTTATTTTTGTTGATTAACTAGTGAATTGTTTTGGATCATGCCA…
	Manes.01G115300	AAR2 protein family	-	Hypomethylated	2	1	0	1	23475421	A	G	Moderate	missense variant	Homozygous	Heterozygous	TAGGAAATGATTTAGCGAGACACTACCACATATCAGTATGATCCAAAGCTCACACGTCCAATATGTACCTTGTCAAGATTCAAGGATGTAAGTTCTTCCCCATTCATTCCTTTGCRTTTAATAACATGAGGAATTTTAGTGTAGTAACATCCTCTCTTCCTTGACTTGTCAACAGATGCTGAAGCAGAGAACTTGCTGGTCCTCAATTGCTCCTCTAAAGCTTTTTCCATTGCTGTTTTAGGGCTGTTTTTAACCATCACAGATTCAGTTGCAACTGTAATTTCTCCTCCAATGGGTTCTATGAATTCAAGAAAAATTKAAATAAAAGAAGTTAAAAAAAATTCGCCATTGGAGGACATATATTAGACGTATATCATGTTCTCAAAAAAATAAGGAAAG…	AATTATTATTTTATAATTTTACAATAATTATTTTATGAAAATATATTTATTGTTTTTTATAAATAAAAAATTATTATTATATTTTTTATTTATATACTAATTAATTAATAATATAAAATATAATTATTTAGTTCAATTATAACCAACAACTTATTAAATATTTCGATTTTGGTTGAATTTACCTTTATCATAATTTCAGTTAATATTCTAAAAATCAATAAAATTTTGATCGGTTAGAATTTAATTCCCGTTATTAACCGAATACGCGCCTATATATATAAAAATCATCTGCATGTACCTATAAAMTTTAACTGSTGATCCCCCAGTATTCTTTTCTTGWCCATAAYATCCTTTCATGAAAATTCCATGGAGTTATACCCAGGCAGAAGCCATTGCAGG…
	Manes.01G129200	actin-related protein C1A	-	Hypermethylated	5	6	0	1	24501443	A	G	Moderate	missense variant	Homozygous	N.P.	GGCAGTTCTTCTTAATTGCCATATTTATTTGCATGTTTTGTACCTGGTTTTTGCAAAGGTCAGATTGTGTCTTAAATATGAAAACAGTGACTGGAATGTTGGAACATGCAGACAGTAAGGAATGTGTCTGTAAGGAATGTGAAGAAAACACTGCTGCCATGTGATTTTTTCAGCTGAATTATTAAGTAATGCTTTACAATTAATGGAAAATAATGGCTGTGACGGTTAGGTAGCCGGTAAAGGGAAACAGCCCCTTCAAGAAACCTGTARATGATGACCATTACATCTATTATTTAAAACCATCACACGCACTCATAGAGCCATAAGGAGCTAGAGACACTAGTCCTAGAAACATACATATAACACCTTTTCCTCTATTTTTTTTTTAAAAATTATGTG…	TGTAGACATATCAAAACAATAWATATTTACAGTCATTTGTTTCATTGCATGTGTAGCTTCWTAATAATTTGTGCTCTTTTTGAAAGTTGAATTCTTTCGCTGGTTGTAGATTTTCATTCTCTTTCGTATAGTGTGATGTAGGATGATTGGTGCTCTTCTTGTAAAGAACAGTTTCGTATAGWCCTGATGTGTATTTGSATGCATTTATTTGCAYGTTGGATGSGTAGAACATTGAYGGGTTYTCRGAAGTTGGTAATWGTTTGCAGCTTGACTAGTTTCTCCCATATTCATAAATCTAGGAATTTGTTCACAGGAGAGAACTTTTACCACGTCCCTGGTGWCTRTGAATAAGCTAGCTGGTCTTCTTGTGAGGAACTGCTAGATTAGYGAAGTGATATC…
	Manes.01G131400	Reticulon family protein	Hypomethylated	-	12	6	0	1	24636458	T	C,G	Moderate	missense variant	Homozygous	Heterozygous	TTTCAAAAATGTGCTTCCATGTKTTCAATTTGAAATTTAATTRTGAAAATTAAATTACAGGAATAGGTCAGAACCACAAGTTCACATTGCAGAACAAGGAACTAATTTTGAATCATTATTAGATCTACACTGGAAATAAAACAACCTAAACTAACTAAAGAAGAAATCTAAGAATTGATTTTAAATAAATACTTGCGTAAATAATGATTTGGAGTGTGAATGTAGAGTCCATTAACGATCTCGTACATGTTCWGATTCTGAATGCTTTCTTGTTCTTCACAAGGTTTTGTTGCTGCTCACACTTTGCCAGTCCTGTATGAGAGGTATGAAGATCAAGTAGATGACTTTGTGTACAAGATACTTGATCAGATTCAAGGTCACTATCGAAAGCTGGACGCG…	GCTGTTCGAGATCRCGAGTAAYGRAAAYAGGCCWGTAACGGCCRTAACRTAACGGTAACGGMCTAGYGCTAAGCAAAWTTTTCAAACAAATTAAAAAATTTTTCAAACAAATTAAAAGATTTTTCAAAAAAATTTACAAAGTTCATAAAYGAAATGATATTAATTAGATTTAATTCARAATAATRTATACAAATGCATAATAAACATAAATATATATTTCTTAARTTAAACATYAWATARTTKARAATAAGAAAAATCAACATAATCTTWATTAATYGAGTCAACTAATARCTCAAAGTGYAATTTTAACAYAAAACTAACACTTTAATTGACAAAAATCTTTTTAAAAAAGAAAAAAACAGCAACTAAAAACTAAAATACATAAMATTTAATTAACTT…
	Manes.01G157300	RNA polymerase I specific transcription initiation factor RRN3 protein	Hypermethylated	-	1	3	0	1	26472575	T	A	Moderate	missense variant	Homozygous	Heterozygous	TAACTTATAAATAATTCTTGACAAGCTTTTAGCATAGGACAGTAATACGMATGTTTGCAGGTGCATGCTATCGTTCATTTTTTTCAGTTTGCGTTGATCTCAAGTTTTTAATTTTTCTTCCCTTTATGAATTTGTTTGTAAAGCATCTAGTGCATTGTCCTTTTTGCAGCTTCCAAGAACTTTAAATCATAAGAGTTTAGGTAAAAACATTGTTGCTGATCTATTAGATAGCTTGATGGTGCTAACTTTTGAGCATCTTGAATYGTGTGCAAACAATAAACGTTTGGGTGAGGTATTTTCTGAAGCCACCTTTGTTCAAATTCTGAGTCATCTTTATGTTGTAAGCGTGTGACTTTTTATTTAATTGATCAGTCATTTTTATTTTGTAGGTGTTTGAAA…	TTGATAGCAATAATTTTTCTCGCTAATCATCTTATTTTTTTACGCAACCACAAAGACTAAGAGCATGGATTTTTTCGATCTGAAAATGCACTTTGTACATACATTCTTATAGATGTGCTTTTTTCCACATTATTTTCTATGTATACAACATCATTAAATGGTTAACTTAAAGGAATACTTTTGTTATTGCTATACCTTTCATCACAATTAGTTACATATCTGCTACTAGTGTCGCTATTGCTACTGCTCAAAATGCTTTGCTTTGGTGCTGTTGTGATGGCCTTAATCTAATGCTGCCAAGTGCAGCATTGCCCTGCCACCAAATTATTATTGGTACTGCAAGTGCCAACATATTACTTGGTATGGCCACTGCTCCTACCTCTCTGTATGCTGGTAATG…
	Manes.01G164300	FTSH protease 9	-	Hypermethylated	4	8	0	1	26958298	A	G	Moderate	missense variant	Homozygous	Homozygous	TAATAACATAACTGAGGAATACAAAGGCTTGCAGAAAGAACAAGTCTAAGCTTCTATACACATGCGCTTGCMCGTGCGCACACAATTTCTCTATAACTATGCTATGCCAATTAAATTATCATATAGGAAACATATTAGAAGTTTTTTTCAATTTCATAATATATAAAACTAACTGATAATCCTCATATTKTATAAAATTAGTAAATTTATATTTTAAACCTCAATAACAWGCTTAAATAATTTCTRAAAATAAATATATTTTATTCAATTTTTAGTATTATTTAATAATTTACTTATAAAATTTATTGAATTCCATTTTTAAATAAAATTTAAACCATTAAAATATATTTAAAAATAAATTAATGAATTTTGAAATTTTGATTTTAGAATAATAAAAAA…	AAATGCTGACAGCAGATCCTCAGAAATTCCAAGATATAAGGGTGCAAGAAACTAGAATTTYAGCTAAATTCTTACCAAGAGAACACCTCTAGGAGGGCGAGCACCAAGTCGTACATACCTGTCTGGATTCCTGAGGAATTCCTGGAAGTAGCAAATATCATATATATTTTAAATAAAGAGACCATTTCCTAATAAGCAGGAAAGTGAGGAAAATCCTATAGGACACAGTTACATTCTAGAAGTGACAAATGGATCTATGCCTATCATACCACAATCTCTTCCAGCTCTTCTTTAGCTTCATCAACACCAGCAACATCAGCAAAAGTGATTGTTTCTCCTAGCTGTGCTACTTTTGAACCTCCAGAACCTCCAGACTTGTGGTTCCTAATTTGGCCAGCT…
	Manes.01G169300	splicing factor PWI domain-containing protein	Hypermethylated	-	4	3	0	1	27299476	T	G	Moderate	missense variant	N.P.	Heterozygous	GGAGTCAAAATATTGACTGAACTAATAATCAYTTTCTTACCTATTTTTTATCCCTTTTCTTTGCCTCACAGGACTCTCATATGGACTACTGGACCTTCAGCATCAGTAAAGTATATGTGAATGTATGTATTCAACAGTAAAAAATATCAAAATATGATGAGTTTATGTAATGCCTGAAATTATATTTAAAAAAATGGAGTTGAWGTATTGACTTTAYGACCAATCACTTCCTTACCTATTTCTTATCCCTTTTCTTCGCCTGACAGGGCTCTCATATGGACTAGTCGACCTTCAGTACCAGCAATGTGTGAATATATGTATTTAATATTAAAAAATATCAAAAAATAATAAATTCATAGGATACTAAGGAGTGGCCCGAACATAATAYTACAAAATGGA…	TGAATGGGGAGACCGAGAAGACCTGCAGGATTTTTAATTGTTAGTTTTGACAGTCTTCTGTGATTCCATGTCTCAGAGAAACATATACACTTGTTTGCTTACAAAAAAAAAACATTAAAATATATGTATAAAATATCTCAAGGAGTAAAGACTAGAACATGATGTGTACTAATACTAATTGTGGATCTTCATTCTGCAAAACAATTAGTAACAGCTGGGACAGCATATCCTATTTGGCTTTAATAGCTTGACCAGAATGACAAATTTTGGAAGTATTTTTTTTTATACAGGACAACTGCGTATATTATTCTTCTCCGAGGTGATGCCTTTGAATGAGTTCTCTGCGCTACTGCTCGGTCACCTATCCCATGCAGATCAACTGATTTCCTTTTCCCAAGG…
	Manes.01G181600	3\'-5\'-exoribonuclease family protein	Hypermethylated	Hypermethylated	5	1	0	1	28066932	A	G	Moderate	missense variant	Homozygous	Heterozygous	TGGAAGCTGTGATTGGGGAGCTTCAATATTTTCTAGCAGCTTTAGAATGCGACACATCAAGCCTACTATTTTGTCACAAAGAAAGGGTCTACTATCAGCATATGCAGCCTAAGAAACTGATGCTTTGAACACAGTTAGTTTCTAGCCATTTCCAACTTAGTTGTTGGCTCTCTTTTCAACRAGTCAACATGGGATAATTGTAATTGTACTCATGAGTCCTGTTAGAGGTGAGAGCAAAGTTAAGAGGTCTTTTGCAGATGAATTTAAATAGTGTGGATAAAAACTTGYCTGGTTAAGGGCTAACTTTGTGCAAATATKTTATTATATGCTGGACAAATTTTGGTTCAGTACGCTCTTAGGAATGCAMCAAATGCCTTCAGTTTAGTACTCAGAATGCAA…	TTGGGACGGGGGGGAGGGGGTGGGGAGGAGCCATAAAACTGTAGTTCACATCCTGGTTGCATTGCTTTGTATCTTGAGTTCTGTCAATTTCAGTTTACAGAGTGAGAGGGCTGACTTTTAATGGGGATGAAACATGCAGGGATATCAACACCCAATAGACAAAAAGGAGCTGAGCAAAAGGGCACTCCAATTAAGGAAGATGAAATWGCTGAAGATACTGAACTAGCTACTGATGCATCTGGAACTGAGCCTCAAATAAGTGGAGAGAAGACTTTGAAGGATGCTGTAAAGCCCAAGAAAAAGAGAAGAAAAAAGGCWTCCTCCAGCAATGCAAGTTAGATGAACTTCTGACCTGAGAAATTTCATAATTTCTTGTAAGTCGAGAATCCTCTTTCTGAG…
	Manes.01G182900	glycine-rich protein	Hypomethylated	-	3	4	0	1	28203688	A	ATTATAATCCCTAAAATTATGAAACTTG	Moderate	disruptive inframe insertion	Homozygous	Homozygous	GCCCAAATCTGGTCAGCAGGTTCATTTAAAACAAAATAAATGAAGTCAACTTGATAATATCAGCCCTCAAACAGAGCCATAGCAAATAAATTTAAGTACATTTGGGGGAAAAACTAATCTTTTCAATTTTTTGTCATCACAATATGCATCTCATTATTGATAGCAACAACATACAAGTTTCACAAAGAAGCCTCACCTTTTTTCTCAATGAAAGTATCAAAGCCCTCATTTAGATCTGCTCCGATGTCTTCAGAAATATAACGCCTAAAAAGCCTCTAATAATGTGGAATAGARTGGGATTTGAATGAGCTAAGCGTAATCACAAAATATGATGCAAGACCGAATCTTATGAAAGAGTAAAAGAACCTATTAGAGAAACAAGTTCCAAAGGCTCACCAA…	TTCTCCATGATCATTGTGCTGCAATAGCACAACTATCTGAATTATGCTTGCGTTCAAGTGTTTCCAACAAAACATCAAAGCACAAGACAAGTTTATTTCAAATCTTGAGGACTCCCCCAATTTTGAAGAAAAACTTTTGATATGGTACAAACCCATTAACCATGGACTTCAAATATGTGTATGCAAGTATGAATTTGTGGCAACTTGAACCCAATAGCTAGGATAGATATCTAAAAATCTTCCAAGATTTTACTATGCAAGCAATTATTTTCCTTACATTAATCGTATATAGTTGATACCTTTAATATTCAGTGATGTGTAGCAATGGCATTTCATAACTCTTAATGCAATATTCAAAAGGTAAAACACCTTTTTTCCAGTCACACCCAAACAAGCWAA…
	Manes.01G211300	endoplasmic reticulum auxin binding protein 1	Hypomethylated	-	3	0	0	1	30176075	C	T	Low	synonymous variant	Heterozygous	Heterozygous	ATTGAAAAGCAATAATAAAATGAAAGACCGACATAACTAGCATTATGTAGAAAAGTATACACTTCAGCAAGGACCTCGTGRACTGTAATTACATATTCATTTAAATTACAGYTGCTTAAGCAGTAATGGAAACTGAAATCTTATTTGTGTGTTGTAAGTYGTAACATTCCCTTTTCAGTTCAAAATTAACACGCTGMTAACTACTAATTTGACTTAAGCCATTGCAAAGTACAATAGACAAATTGAAATGCATGAACTGCCCTTGAGCTTCTAATGGACATCATATATCTATAAATTTAAAGAAAATCATCCAGTTACCATGTCCTACTACTMMATGAGATGTATAAAACCTTCAGCAATCGAGGCTTCATTTTTCAGAACTACAGACAGATTGGTGTT…	TCTGTCACAGGTAATTGGATTCTCCAAGATTTTGCTTCTGATTTCCTCATATTCTTCTTGTGTCGCAATTACCCTCCATTTTAAGCATGTTTCACATTGTGCGGCATAAGTACCAACTGAACATGAATTCAGTAATCACAGCTATAAAAAGATAATTCACCATCTCCTCTTTTAGATTTCCTCACGTGTGATAATTTACCATCTCTCCCCTTTCAGATTTTCTTCGCATGTCAAAAAATAATATGTAGGCAATGACATAATAACAATGATCTGAGACAAAACCAATGGCTGCTATTTACGCAAGTTCATATTCAAAAGAACATCAGATGTTGGATATATGTAAATAAAGATAAATCTATACGATGGAAGGCCACTTCTATGGATACAAACTTGTTCAAA…
	Manes.01G242800	P-loop containing nucleoside triphosphate hydrolases superfamily protein	-	Hypomethylated	8	34	3	1	32182976	T	C	High	stop lost and splice region variant	Homozygous	Heterozygous	TAGAGCATTGAAATCGGTTATCACGGCTTTGCAAACGGAAGGTGAACKTAGAGGGTCASTGAATGTCGGACGGCGGTTGCTGGATACCGGGTCAAGAAATTCAACGGATGATTCARGTGAGCAATTRGRTATTTTTTCTAAAGAAAAWTTCAACGCCRTAAAAKATATTACGAAATTGTACAAACTATTGAGGGTAAGAAGTAAAGGAAAAGCACAATCTCATKACTCGACACCGGGCCAAAAGGATKGGTTAYGATAYTTGTCTCGTTTCGGATAACTTTTAYATTTTAATTATTATTTTTAAATATTTTRRATATTTTTATAATTTTACATATTAGGATTTTAGACTCCTATTAGGATTAGAATTATTTTGCATATTACGATTTTATTTCTATTATA…	TTRTTGRTAGRACATCTTRTTTAGGTAACATAATCATTGTTTATATATAWATATTTCAAGGGAAGGTAAYATAATCATTAAAATYCAATTTNNNNNNNNNNNNNNNNNNNNAGACTAATAGAATAGAAAAAAGAAAAGAAAAAAAAAGAAAGAAGGAAATTAGGTGGTCATGATTCATCAATGGCAAAATACCCTGAGAATCAACCGAAACTAAAAAGGGGGATCTTTTCAAGCTTTTTTCATTTTGCCAGTAASCTGAGGCACACGTGATTCCATCTAAGTTTTGGAAACGTCACTGTTCCACCTCCTATTTCAAGTGTAAATGCCAGCCAAAAGTTGGTGCAGCTCTTGTTGATTTCCTTGAATCCGTTTTTYGCAATCTTGGGAATATGGACCCTT…
	Manes.02G003700	Metal-dependent protein hydrolase	Hypermethylated	-	2	0	0	2	480062	T	C	Low	synonymous variant	Heterozygous	Heterozygous	CATAGGCGACTATTGGAATCCATATGATGAGGGATTTCACAGTTTGGACGGTTTAGTTCTTACTGAAAGAAAAAAAAAATCTCACCTATGTTCTTTTGCTGTTTGTGATGAAATGCATGCTAATTTTCGTCCTTCGTAGTGGTCAAGCTAGAATTTCGCTATACTGAACGTTGTATGAGATTTGATGGCGAAATGCAGGTGTTGGAGGGTCTGGATGCTGTGCTTGATGTYGGGGGTGTATATGATCCTAGACGGGACCGGTATGATCACCATCAAAAGGGGTTTGAAGAGGAGTTTGGACACGGTTTCACCACCAAGCTCAGTAGTGCTGGTCTTGTTTACAAGGTAATCCTTTCTGCAAAAGAAAGGGGGGCGGGGGAGATTTCACTTCATTGTGGC…	GATGAAATGCATGCTAATTTTCGTCCTTCGTAGTGGTCAAGCTAGAATTTCGCTATACTGAACGTTGTATGAGATTTGATGGCGAAATGCAGGTGTTGGAGGGTCTGGATGCTGTGCTTGATGTYGGGGGTGTATATGATCCTAGACGGGACCGGTATGATCACCATCAAAAGGGGTTTGAAGAGGAGTTTGGACACGGTTTCACCACCAAGCTCAGTAGTGCTGGTCTTGTTTAYAAGGTAATCCTTTCTGCAAAAGAAAGGGGGGCGGGGGAGATTTCACTTCATTGTGGCAGTTATATGATACTTTGATTATTCATTTAATKTATSTTAACTGTTTCTTTCTTTAGCACTTTGGGAAGGAAATCATAGCTAAGGAACTTCAGGTTGATGAAGGGCA…
	Manes.02G005700	general control non-repressible 3 and ATP-binding cassette, subfamily F, member 3 (ABCF3)	Hypomethylated	-	6	0	0	2	589555	C	A	Low	synonymous variant	Heterozygous	N.P.	TTATGTAATTTGCAGCAGCAATCAATCTATATTTCTTCTTGCCAACTGCAGCAAGAATAACTACGAAASGACAAAATGTGTTTTAAGAGGATTGGAGTATCTTCTTATAATCCTGGAATGTTCCATGAAATGGTGCCACTCTTCCTTGTGAAACCACCCATAGCTCCTCTACACTTCCAGATATTAGATGCTCATCGTGACTAACCTGAAAGCAACAATGATACCAATTGCTTGAATTTGATTATTACTTTGAGAAATTGAATCAGAAAATGGAAATGATTCAGGACAACAGGTACAATACCATAAGAATGCCTCCTTGGAACAAGACCAGGCCTTGGATTAATGCCTCCACTGCATCCAAGTCCTACATTTTAACGTGTGTCCGTGTGTCAAAAAGCA…	ACMAGGCCTTGGATTAATGCCTCCACTGCATCCAAGTCCTACATTTTAACGTGTGTCCGTGTGTCAAAAAGCAGTTGAATTTCTTTTCAATATTTTTCTTTTCTACATTTGGTCTACATAGACCAAGACACAATATGYATGGAGGGATCCACTTATTAATACACGGGTCCCACATGTTTACATCCCAGAAATTTTCAATTGGAGAATTTATATAATGAACTGGTGACTCCATACAGGTTGGCCTAAATGAAATTGCAATCCAACAACGGATAGACAAATATRTGCGAGTTGGATCCCGTGGATTAGTAACTACTTAACAGTGCGTCCTTATCAGCCAAAAACACACAAAAATGTTTGATTTCAACAATATGAGATTTTGCTAAATAAGCAAGCATTCGC…
	Manes.02G025500	P-loop containing nucleoside triphosphate hydrolases superfamily protein	Hypermethylated	-	16	10	0	2	2004032	C	T	Moderate	missense variant	Homozygous	Homozygous	CCTCACAAATGGTTACTACAGTGCCCTTTCTSCCAAGCCTGCCAGTCCTGCCAGCTCGATGTGCRTAATGAATTGAGTYGGTAGGCAAGCCCAGGTTCACAACAAGATCGCATTCTGGMACATCCAAACCCCTTGCTGATAGTTCATTTGTTACTAGAACTCTCACCTCTCCATTTTTAAATTTCTTTAGAATGGTAGACCTWGCAAGCTTGCCAAGATCTCCATGTAATTCTGCAGCTTTTATCCCRCGAGCCTCCAACTTAAAGACAGCATCTTTTAGTTGCTTAGTGTGGTTCATGAAAGCTATCACAGACTTGGCATCAAGTGCATGAACACATCTTCTCAAAGTGTCAACCTTGTGTTGTAACCTTGCGACGCAATAATAGTGTTTCAAAGCYG…	CRTAATGAATTGAGTCGGTAGGCAAGCCCAGGTTCACAACAAGATCGCATTCTGGMACATCCAAACCCCTTGCTGATAGTTCATTTGTTACTAGAACTCTCACCTCTCCATTTTTAAATTTCTTTAGAATGGTAGACCTWGCAAGCTTGCCAAGATCTCCATGTAATTCTGCAGCTTTTATCCCRCGAGCCTCCAACTTAAAGACAGCATCTTTTAGTTGCTTAGTGTGGTTCATGAAAGCTATCACAGACTTGGCATCAAGTGCATGAACACATCTTCTCAAAGTGTCAACCTTGTGTTGTAACCTTGCGACGCAATAATAGTGTTTCAAAGCYGGAGGAAGACTCTGTATTGCTGCCTGAGGCTGCAAATTCTGGTTCGAGCTTGAACTGGATGTAG…
	Manes.02G033400	cullin 1	-	Hypomethylated	6	0	0	2	2584201	C	T	Low	synonymous variant	Homozygous	N.P.	CAAGTATAAAAGAAATGCTTACCATCTCAGCTGGAAGGTTAAGATCAGAGGACTTGTAACTGGGCCAAAATCCAGTTGTAAGAACAGTAACTGTTAAATCAATCCCAGGATGTGCATTTGGGTTATCGCCAAGATATTTCTCAAAGCTTGTCTGATTTTCCCTTGCCAGTGTCAAATCAGTGACCTGAAAAGAAAAAGAATTCCAAAAGAAATCACAAAAGTTACTTAGATGTTATTAGCAATATGTATCACCTAATTRYTCAGGGCCAATTTACCATCCCCTCCATCTTTGAAGTGAACTGTCCACCACACTGCTGCTTCAGTTTTGTAAGAATACTCCTTTCATGATCATCGTTGGCACTCCGGTCAAAAAGAAGGCGACGAGCAAGCTTCTTTCTG…	CTAATTTATGATGGCTATGCCGCAATCCATTCATTCAGAAAGGGTTCACTGAGGATTTTTCAACACAGGATAAACTCRGTGGCCAAAATCCCAGACTCATTCTTTTGCTAATATGTATCCATAATCAAAAGTATACGCCATACCTTGAACATGCGACTCAACTGYTCGACACATTCTGAGACTAACTGTTGATGGCCCAGTACTTTCCGACTCTTCATTATACGAACAATTGCAGCATCAATAGCATATCTCCTGTCTTTATCAACGTCCTCTACAACCTTCTTTCTTTCATCTACTGGGGGGAGAGGAATCTACAATTGGGACAATTTTGACAATTTTCAATCTTTTATYTTCAACAAAACAATAGTTAGAAGCCAACATCCTGGTGATCTGGTTTCA…
	Manes.02G056600	Proteasome component (PCI) domain protein	Hypermethylated	-	2	1	0	2	4251956	G	T	Moderate	missense variant	Heterozygous	Heterozygous	ATTAGTTCTACATCCTACAAAGATACTCATACTGCAGTTCCCAGATTCTAATTCACAATAACAAAGTTTTAGGTAATTAATTTATTCTGCCATCAACTTTCATTGTATCAGAAATACTTGAATACCCACGTGCTATTAACTCCTCTTGCCAACTGAAAAATCATAAACTCGGGCAAGACATCAACTCTACTCACTTGCATCCTCGCACATAGATCACGAAGTTCTAAAATTCTTCACGCTACATTGCGTTATATCTTAGCATACGATCAAAATGAAAACAATGAACTCTATGAAAAATCTCAAACTCTCAAACGTCCATCATTTTGGATTAACACCCATAAAGAACCCAAAAGGCTGAAGAATAACAAATAGAGACTGGCCAAAGCAATGACTTTGTTG…	CACACAAAAAAAAAAGCAAAACTAGAAATACTCTCACAATAAACCCTAATGACTAGTGAATAAACTAACTCAAAGCGTTCTCAGAAGCCAAGCTTGGTACGACGCCAGTGCCTGCGCTTAGCGTTGTACCTATAAATCCCCAAACGTATTTAGACGATATTAGCCAACGATTATTGGTTTTGTGAAATAGTCCAATATAATTGAACTTTTTWAAAAAAAAAAAAAAAACCTGATGGTGTTGTCGGTGCGCATGCGAATCCAATGAGGGATAGGCCTGTTCTGCCTCATCTTTTTCGCCAGCTTMTTCTTAATCTTGAAAGTCTTGTGCGACGGCTACATTTTTTGCACATAAATTTGCAGAATCAGACAACTTAAGCAAAAGCATACAACGATAATATC…
	Manes.02G059500	RINGandU-box superfamily protein	Hypomethylated	Hypermethylated	1	0	0	2	4410319	C	T	Low	synonymous variant	Homozygous	Homozygous	CCAACTCCCTGCAACTTYTAGCCGCCTCCCAATCTTGAAGAAAGACTTTGAAYGCTTAATTACAACATAARGTGAACACCTTTTCTGCTTCTATACCACAACRTTTTTATTCTCCCATAAATCTCAAACTACCAAGACCACCATGTATAAAGTAGAAACAGAAATTGAATTGCATACCCGAACAAACCAATYACTAAACGACTGCATRCRGGGAAAAAGCCAACCAAATTYGGTCATCATCCAACAATCACGAGTAAAAAGACAAGTAATCAGAGCATGTATTATCKTTTCATTTTGACTAGAGCAAACAGGATAAGACTCACTAATTTGGACATTYCCACGAATTAAATTAACCAARTATGAAATAGCATTAAGGCAAACTCGCCRTACCAGATTCAA…	TTGACTAGAGCAAACAGGATAAGACTCACTAATTTGGACATTYCCACGAATTAAATTAACCAARTATGAAATAGCATTAAGGCAAACTCGCCRTACCAGATTCAAAACCTTCGGTGGAGTTCATGAAATGGGTATMTATGTATATCGTTCCCGTTAAYGGGTRCAAGTCTCAGCTCATGAAGCGGCAATCCATCRTATGAGTTTTATRGTTTACGTGATCTCATTTTTCCGCAGAGGAAGAGATGAGTTAAGACCTAGTTTRCTTTCTTAATCATTTGCAAGCAGATAGAATCCAAAAAAAATAATAAAAATAAAATTAAAAAAAAAAAAACAAGAAAACATAAATCAGAGCATTAAGACTGAAATACAAACACCAAACGTACCAAAGGCTCAAGGCAT…
	Manes.02G067700	Regulator of Vps4 activity in the MVB pathway protein	Hypermethylated	-	7	7	0	2	5052200	C	T	Moderate	missense variant	Homozygous	Heterozygous	TCTCTTGGTAAATTGATTGAACTTTCTGGCAAGAAGTTTYGATTTGAAGCTTATTCAACATGGACCAGAAAATGATGGATAGTGGTGTAAAATTCAAAAAATGATTGAATATGACCCACAAACTAATAATGAATGGATTTTTTCGTAGCCTTCTAATTTAGGTTATATTAATAGTATTTAACATGAAAATGTTTATTTTAATTCTAAATAGTAATATTTGTAATACATAAACATAAATTRAAAATTTCTTATATACATCTAGAATACTATAGATTTACTCACATMAAATRGAATCAACTCTCTATTATGTATTGATGTTTATCAAGTATAGAATAGATCCGCTTCTCTTTTCTTTRTTTCTATAAACAGAATTGTTATATTATTATTTTTATTAAAAAG…	AACACGAAGTTCAGAGATCAAGAGAGATTCATCAAAATGGAAAGGATACCTTTCATGATTGGAACTGTTTTGGGATTCATCAGAATTTCCATCCTGAGTCTTTGACAGCTTCACAGCGGCTCTAGCAGCAGCTGCTGCTTGAGATGCAAATTGAAAAGCTGCTTCGGCTGCAGCTTCAGTGTCTTTGTACTTCTCTCTTACTTTTGCCGTTTCAGAGAAGTTCTCWTCCTGCTGTTGCTTCACAGGAAAATCTCGCATATCATCATGGAGTTGAGGATCAGCTGATRATTCTCCTGATTCAATATATTCAGGCTGTTTTTCCAGCTTCTCCTAGTCATATGTCAAATCATTCCCAGTTAGGCATCAGAAATATGTCTCATAATCATTACCAAGGATGAT…
	Manes.02G085400	galacturonosyltransferase 15	Hypomethylated	-	6	3	0	2	6415141	A	T	Moderate	missense variant	Heterozygous	Heterozygous	GCCCTKGACATTTTMCTTTGTTACAATATTGTTCAGTCCAGTCCRCGTCCTCCGCTTTTCCAATTAGGATAGAATGGTAATTGGTKATATGCCATGGACCGCCMCGTCGACTTATCTGGAGAGCTACTGTCTGAAAATAAAAATATCTAATTTCCGAAATTGATACAGGCTATGATTGTAACTTTTAAAACTTAAATTCTAATTAAAAAAAAAAATCTTTTTTTCAATTATAAATCACTACTATTTTTCTTAAAAAATTGTACTTGGAAATGATTTTTTTTTTTTCATTATTTGAAGGAAAAGATRTGGATTATTTTTAAACTAGTGTTAATAAATTAATAGATATTTAATTTATCAAGAAAGTGYTAGATGTATTCGTGATTATGTTATCTCAACCTA…	TGGAAGATTCAACAGAATCATTCAACGATCTTGTGAAGGAAATGACGTCTAAACGACCAGACGTTAAGGCTTTTGCTTTCAGGACCAAGGCCATGGTACGTCATTCAAGTAACCGTCGCATTCCTTACTTGTCTYKTTTCTAATATATATATGTATATGCAATCYAACRGTAGATTTGGTAAAAGTCTACCACCAAAATGGCTTACTGATTGCTTTATTTATATTATTATATTGCGTGAGAAGTCAAGCGAAGGAAACATTCCAGATTGTCTTGTATTTACTCGATGCTTTGTAACAATTAATTGTTATTGCAAATTGTTGTTTACTGCCCAGCTGTAATACTCTGATATCGGTTATCTCCAGTCACATGCTTTGCTATTTCTCACTTGTTGGGATTTA…
	Manes.02G135100	dgd1 suppressor 1	Hypermethylated	-	5	4	0	2	9927127	A	C	Moderate	missense variant	N.P.	Heterozygous	TCCTTCTCAAGACGAATCCAAAGAGGTCAAAACCCTAGTCTCATTTTACTCTCACTATCTATGGAACCGATTCTCTACTATACTTCCTTCCTTCTACTCCAATCTTCTCGGGAAAATCTCCAATCTCCGCCGCCGAACAGCCCGTGCTTCTTCTCGCAGACGCAGGCCTTGCCTCCCTCTCCCCTTGCCCTCATACTCCCCTGAATCTTCTCTGTATGACCTCTTCTTTTAACATATCCTTTTGTGTTCTAATCAAATTCTGATACAAGATTATTTTTTCCCCTCTCTGTTTATTCAGGGTCGTGAAAGAGGCTTCCGTGGTATATGAGGTGTTGGAGGATATAATGGGCCACATCTTAGTAAATTTRCATAATGTGGAAAAGAATTTGCGATTTTGGC…	TTCACTTATTTTGATTTGTTTGCGTTTGTAATTCCTTATCACCAACAACCTTRAACTATTTCTTCSCCTTGCAAAACAKTTCAATGTTGACTSATTGATTTGGTTCTCATTTCTCAATTTGAACCCATAGTCCTCTATAGTAGGCTCTTTTTATCTGGCGCATGCTTACATACACATACAGAAGACAATGATTTTATGTTGTTCATTTTTCCTTATTTATTTTGTAATGCTGTTAAGATCCAATTGACGTGGAGGGATGGTTCATGAATGTTCTTGTGAAGAGGGGAGTTCCATAGTATACCGTGGTGGTGCTGGGCTTTTAAGTGCATCTTCTTAAGTCTGTTAGCATGTTAAGTTTCTAGGGATACAGTTATCTAATGAAAATGTTTGTAGGTATAC…
	Manes.02G158800		-	Hypomethylated	4	2	0	2	11956506	A	G	Moderate	missense variant	Heterozygous	N.P.	AAAATAAAACCCTTAGTAATGGCGATCGACGTAGCTTTATGGCATGCAAAACTTTCAGGAACAAGCGGATCATCTACGTGATTGAAGGGTATACGAAGAAGCTTGAAGCTAAAGAGATACTCTACTATAGCAGGCTTTCTGGTGTGCTGCTCTAAGATCTTCAAAGCGGTGACGTGTATTAACAATCACCTTACAACGAAGATCAGCAAACAAAGCAGCACATGCATTAGCTTCCAAAGCCACAAAACAAAGACCTGCATTTTATCCACTTTAATCTAAATTCATCACGTGTAGTTTATGWTTAAATTCTCTGTTTTTCTAGAGAGGGAGAGAGGGAAAACGACCATGAGAGATAAYAGAAATATTTGTATCAACATAAGCTAAACTAGAAATGAAACT…	GTTGASGTTTTCTTTTTCAAGAGGTTAAAAAAATCATTTCGGCTCTGGGTTTGAGACAAAGAAGGTCTCTTTTCCACAATGAACCCTGAGATCAAATTGAGGTTAGCTGACTTGTGTTCTCCAGAAGAATGCTTAATGTTGTTTGGGCTCCTCAAAGGGGCAGATGGAACTGTAGGTGTAGCAAGTTGGCTATTTGATGCTCTGCTGGCATTATTGGTAGGGCTAGCAGTATCTTTTGGAGAAAGGGATACACCATTTTCCCACCCTGGCTTGAGAACAAAGAGCTTCCCATGAGATGTTTTTAGTGCATCAGCTTTGACATGTCCCCCAATAACAGCTTGATTGGCAGGGTGCAATGAAGACGACTGTTGCTGCATGCTCTTGGCAGGCATATTCATC…
	Manes.02G191800	DNAJ heat shock N-terminal domain-containing protein	Hypermethylated	-	19	7	1	2	15638170	T	C	High	splice donor variant and intron variant	Heterozygous	N.P.	TCGGAAGATAGACGGCGCCGCCGCCGGAAGGACAGGCGAAGCAGCGATGGGAGTTCGAGGAGAGAGGACAGGAAGAGAGAAAGGAGAGATGAGAAGAGGAGAAAGAGGAAAGAAAGAAAAGAAAGGGATAGAAAGAGAAGGAAATCAAGGAAGAAGAGGGATTATGACTCAGAATCTGAATCTGGGTCTGGCTCGGAGTCCGGTTCTGGGTCTGATGCCGAGGAGCCGAAGAGACAACGGGTCAAGCCGGAAGATGTGGTGAAGGAGATGTTGATGGAGTTTCCTGATGTTGGAGATGACCTGAAGCAGGTAACTGTGATATTCTCTTCTGGGTGTCGAAGCAAATTAGGTTTTTTTACTTSTTCTGAAGTTAATTTCTTCMATTTTTATTGAATATAG…	TTCAATTTCATATGTGATTCTTGTCTTCAATCGAAATCCTTTGAAATTGCTGTACAATGTATACATTGACRAACCACATTGTTATCTCCCCAGATACTGGAAGCTGTCCCTTTTGGTGCATCCGGACAAGTGTTCTCATCCTCAAGCTCATCAAGCATTTATCAAATTGAATAAAGCATTTAAAGAGTTACAAGATCCAGATAAGGYGAGTCTTTATATTAACATGGTCTTGGTGYGAGATTTGGTACATGCTTTCTTGGTGTTGCTGCATGGTAGAGATCAAAGCTAGGACCTATTCACACTTGATTTTCCCTCTACTGGTTGAGCTAAATGCTTGAGTGATGAAGTGAAAAWTGCTTTTTGTTTGATTTTGAYSTCTAGGTTTGTTATGTGGACTGC…
	Manes.02G207300	Protein kinase family protein with ARM repeat domain	Hypomethylated	-	26	29	2	2	20060217	G	GA	High	frameshift variant and start lost	N.P.	Heterozygous	TTTTTTWAAAAAAGAATTGACTTTGTTTATCAGTCTAAATGTCCTYGARGTAGAACACAAAAGAACACTCAAAATGGGATCATAAAAACAATTMTCAAAACTTGCATTAATCCTAAAATCAAKAATAATTGTTAAATCTRAGTCARACCTACTTTCCTTTCCCAAACYGACRKGGGATTCAACACACCCTCACGCCCARAACCACACTGRAGCATGACACATTCATGGGTCTCCCAATGGGARGCTYTGATACCATGTTAAATYTGGGTCAGAYTTRACTCACYYCTAAAASCTAGCTCAAGGGGAGAAGTGTYTATGGTCYATATAAAAGCAYATTACCCTTTCCCAAACCTATGTGGGATTCAACAATAACAATAATAATAATAATAAACTCTCAAA…	CATTCAAATTTCTCGAGTATGTTTAGCTGAAATGAAGAATACGTGAAAGATCAATTACGAGTTAAGATGTTTTTTTATTGCATTAATTTCATTCCTACATGGAGGCTAGCTGCTAGGTATTGGAAATCAAGAACCAGAATGATCAATCCTTTTTGCCATTCCTGCTCTCTTATTCCTGGTAAATAAACTAGGTCTAAAGTTTTAACTCTTATGTCATTGTCATCCCTAGCAATCTTGTGAAGAACTACCTTTTGTGTTCATACATCTGCCTTTTGCCTGCTTTGCTTGGTTAACAACATCACAGATTCTGATTTAGTCTTGAGGATGAGTCTCTTGACTCTTGATATATTCCCATTCTGATCGATGAAAGGATAGGGACATTGCTTCTTCCATTTTCAT…
	Manes.02G210800	Kinase interacting (KIP1-like) family protein	Hypermethylated	-	2	5	1	2	22061490	TACCTATAGAACCGG	T	High	splice donor variant and UTR5' variant and intron variant	Homozygous	N.P.	AAACTCACTAGTTAGTCTCTTTGTTTTGAAAAATATATTAAACCGTTCCTAAAGTTTTAAAATTTCTACTAATTAGCCGCTATGTTAATTTTAGTTGTTAAGTTCTAAGAAAAGATACCTCAGGACATTTTAATGTTTTCTTCAAAACCAAAAAACTAACTAGTAAATTTTCCAATACTACAGAGATTAATTAGTTTACATTTTTATAAAATTAAAAATAAAATTGAGAGATTAAAGAATGAATTTATTCATATTATAGAGACTAAATAGTAAAACACTTAATACTAAAAATTAAAGAAGTAATATTGATTAGTAGATTTTTTTAATATCTTAGAGACATTTTAATATTTTCTTTAARACCAAGGAACTAACTAGTGAGTTTTCTAATACTACATAGAC…	TATATCAATTTAATCATAATAATAATATTTAAAAAATTTATATAAATTTATGTAAAATTTAAAAATATATRTAAAATTAATATTTCACTTATAATAAAATTAATTATTTAATTTATCGATTATTTAATATGTTTAAATTAAATTAAAAATTAAATAAATTAAAAAGTATTAATTAAATTAAATATTTTAATTACTCAAAYYAWTARATTAAAATTYATCGGTTTAATTTAATTTTTTAATTTAAATCGATATATGCTATCTTAATGTTATTTATTATTGATTTTATATAATAAAGTAAAAAAATTATATCATAGATAATTGTCGCTTAAGATTTAATATTTAAATAAAAATAAWTAATAGTTTAATTTTATAATAAAATATCTTTTAAATAATCATATT…
	Manes.02G226900	Transcriptional factor B3 family protein and auxin-responsive factor AUXandIAA-related	Hypomethylated	-	15	7	0	2	32305236	G	A	Moderate	missense variant	Heterozygous	N.P.	CTTATTTGTTATAAAGAGATTTTTTTTTTGAAATTCTAAATTTAAATACAAATAATTAAATTAAACAGAAGACATAATATAATTTAATGAAGAATGTAAAAAGTTGTACATGTCTGAGTGACTTTTCTGAAATAAAATTAAGTCAAGTAATTTTATTAAAATAAATTAAAATTGAGTAATAATAATAGAACGACTTTTAAAATTGATTGATTAATCATATAATATTTACTTATAAATTAAGCATAATTAATGGTAGACTGGTCAAATTTGAAAACATTATGTAATAGCGTATCACTTAATATATATTTTAATTACCTTTTAATTACATAATCTTTTTTTTTTTTTGAACTGGAATTACATAATCTTTAAATACATGTAAATATGTAATAAATATTTAAA…	TGCGTTTCATATCTTAAATGGTAGGATAATGTTTTGTTCTTCCGATGTTCGTAACTTCATATCAGAAATTGCAGAATCAACCATTTTTCTTTTGTTCTTTGGCCATAAAAAAAGTAGAAATCCTGTGCATATATAGTAGTCCTAGAAAATGCAATCACTGAAATTTTAAGGTCAGCAACAGCTTCTGAAYGTGATTTCAAGCTTAAATGTGCTTTATATTTTACTATAAAGTGTAACTAGAAGRCATGAGCTCTTTTTATCTCAGTCAYACTAGGCAGATTCAATTAGCAAAAGTAAAAATTCTCTTTAGCTGTTGCTTGATGTTGTCTAGTGTTTTCTGATTTGACCTTTATTGTTAATATAAATTTTTCATGATTTAGGCCTTCCTGGACAACTTAG…
	Manes.02G227200	cinnamate-4-hydroxylase	-	Hypomethylated	12	4	0	2	32369752	G	T	Moderate	missense variant	Heterozygous	N.P.	CGCATTCCATGATGGCATATATTTTTAATATTTTTATTGTTCTACTCACTGGGCTTTATAGCTCACCCCATTCCTTAACCCCATGTTTTCAAGGCTTTAGAGAAGATCAGAGTCAGCAAGAGTAAGAGCAAGGCTTTGGTTATGTAATAGAAGTTTTGTGGACATGATGTAAGTAAAGTTGTGTGTTGTACAAACATGTTRTARCATGTAWTGTATTAGAGTTATAGTATTGTGCTTGGCCTAGTGTATGGATAATCCCWTTGTACATGGATCCTGTTTTATGTTTCTTGATGAGAAATGTGTTGAACCAAGGCTGACATATGATATGCTGACCCTATGAGAGTGGGTTCTATGTTTTCAAACATAGGGCATGTACAGGTCAAGCTTGGTAAAGGAAAA…	CAAGACTCCTGCTGCCCCYAAGATGGTCCCTAAGAATCCYATTWTTRTTAGTGAATTGAAGGAAGATAGCTCGGAGGAGKGCACTAGGTCTCCAACTYGGAGTGCCTCTCCTCCCCAGGCTATTGRCAACATCGTTGTAGAGGGTYAYGCTGCCAAAAAAGCTAGGACCTCYGTGTCTGTTGAGGTTGGCYYTCTCCTTTCTATTGATAAGGGGAAAAGGGTCATGGAAAATTTKTCTTYTGTGCCTRACAATGACWTRTTGAATTCTGTTGAGGTTGGTGTTGATTCTACATCGGTCTTCATAACCGAGATGCTGTGCAGCAAGGTATTCGRYAGAGTACCAGATGTCTCTGACCGYCGGTTCCTTAGAKTTGTCTGCAACTTGGCTTGCTCCACTAA…
	Manes.03G005100	cyclic nucleotide-gated channel 14	Hypomethylated	-	3	0	0	3	420027	T	C	Low	synonymous variant	Homozygous	N.P.	CTACTAAAATTYTGTTTCTGTTGTTTTTTTAATTAATTTTAATTAAACTSGAAATTAATTTTTTAAATTATGAGATATTATTAAAAAAAAAGTAAATAGAAAATAATTTTCATATATATGCTTATTAAATTAATGAATGACATAATTTTKATAATTAAGGAATTAAGTCTTGCATACCGAATCTTCCTTTGAAAATGTGAAGCTGGTGTGGGATTTAGCCTCAGGCATGTTTACTCACCAACTATATGCGGATTCCATGGCCAGCAACTTTTTTTATTCATATATATTTTTTAAATATATTTTTGTTAATTAATATATTTTTTGTGAAATGTTTGTTTAATTAATATATTTTTTAAAAGTATTTTTTTATATAATTACAGGTATTTTTAATTTATTTAA…	ATTTACTCCATTAAAAAATAAAAAGTATTTTCTTAATTTATGTAACTTATAAATTAAATTGTAATGAGAGCTAAATAAATAAATAAAAGGAAGAAAGAGCCAAATGAAGGGATAAGTCAGTTCAGTTCCCAAGTTTGCAGGAAACTCAAACTTGCTATTATTGAATTGTTTGAATGCTGCATGTCATGTGTCTCACCAGAAGATGAAAGAAAGCGATAGGCTTACAGGCAAASCTCTCTAAAGACAAYTAAAAAAGGAACAAAAACTAAAAACAATTATGTAAAAATAAACAAAAAATGAAAAATAATAAATGTGTAAGATATTCTGCCATCCTTYCTGTTCATGGAGCCAATCTCTGTTTCTTTTTCTTTTGCTTTTTCTCTTTGTACTCGATAGTTT…
	Manes.03G027200	ARM repeat superfamily protein	-	Hypermethylated	23	25	0	3	2093971	TTTCTTCTTC	T	Moderate	conservative inframe deletion	Homozygous	Heterozygous	GCCTTTRATGAAGTGAAAGGCAGAGCCGCCGACCGCTCCCATGCCAAAAGCACCGCCGATGTCGTCCAAAATACGGTCGGGACAGGGTTCTCGAGAAGTCTCCGGCGTCCCCATAAAAGATCTGYAACTYTATWAGGACTTGGAGAATTTTTGYAAGAGAAAGAAGCTTTCTTTTGAGGCTACTGTGAAGGAAACAAGGAGGGGAGCGATCTTTAGGTTTTTGATTGTGGGTCATTAACATGTTAATTTCCGATTATACCCCTCTTCAAGTCGGCGCGTCTTCTAACTACCTGTGTGTTTGTATCAGCTCGAGTGTAAATTGAATCGGACCATAAAAATGGTAWTGTGAATTGAACTTAAAAAGAAAAATCTTCAGTCCGTCGATCTCAAAGCGCCCCT…	AAGAAGAACAACCATTTCGCAATTAGGAGCAGAGTAATAACAAAGAACTCGTTGACTTGGCACAAGCTGTGGTACAGAATTGTGAATTTCTTGACATTTGGGTGAAGTTTTACTCAATTACAATAGTATTTTGGGGCTGATCACACGAGTAGCATGCCAACCCCACCCCAGAAATTAAACRGGATAAAAACATCAAGGTTAACAGGGAGGCAGGCTTACAACAACAAACTTTAGTGCCTGAGAAAGCACAACATCTGCAGAGAAATTTGTAAATTTCRGTCATTCAGTGTACTGGTCAGAGTCATCAGAATCCTCCTCTGATGTTACCTCTGAACTTTCTTCTTCTTCTTCTTCATTATATTYATMTCTTCTAACAACTCTGCTGCTAGTTATCTTGCT…
	Manes.03G029000	Insulinase (Peptidase family M16) protein	-	Hypermethylated	18	13	0	3	2237035	C	A	Moderate	missense variant	Homozygous	Heterozygous	ATTGGTATCTTCTATGTTTATTTTACGATATATATAAATTAATTATTTAATATTTATAATTGTCATTTTCAATAATGTATTTTTCAAAAATCGAACTCATAATSGACTTTACTATTGCATCCAAGACTTATTGATATGTAGGATTAGCTTCAGCTAGAAAGATATTAAAGTATTAGTTCCAATAACAATAAATACGAAATTTGGTGTATGAAGCAAAGCTTTACATGTAAGTTTCTGTCACATCCCATATAACAACATTTAGGTTATCTTTAGTGGATTAAATTGAAACTCAGCATCATAAAGGATGTATTGTATGTAGAAGAGTAGTGTCTACACTTTACCCACTAATTTCCTTGACAGGCATTATGACACCATCCTCTGTGAAGGTGAAATTTTTTA…	ACCCAGATGCAGGTGCCTCTAAATMGTATTCCCAATAAATAGGATGGCAAGAAATTTGAAGTGGCAGCWGCAYCWTCAAATGGCAAGTTGAAGACRGCGAAAAGCAAGCATCAAATGCTATAACTAGAGGTTATTAAATTTTAGGCTAGCGATTACCCAATCAGTGAGTTTTCAATTTGCTTCAGCCACTACAAAGAATATTATTATCACTTTCAGCGACACTGTTGAACATAAAAATACACTGCGGAGCAAGGAAGAAAAACCCATTRGCTCAAACTGCCACCAACATCATATCAGGCATAGCAAAATGCTGCTTGCCAAGGATCACCAATTTATTAATGTAAAGAAGCTTGATGTTCTGCTGATGCACATTAATATAGACAATGGATCAGGTGTGTT…
	Manes.03G041700	inter-alpha-trypsin inhibitor heavy chain-related	-	Hypomethylated	11	9	0	3	3397167	C	A	Moderate	missense variant	Heterozygous	Heterozygous	TGGCTGAGGAATTTGGAAAATCTGTCGAGGATGGTATCAAGCTTTCSAAGCGTTTATACTTCGGAAAGGACAGGGCCGTTGCTCCTCCAAAGCCGCAGATGTCTATGGACAAATCTTCAGAAACGTTTCTTCCCAGGGCACCCATGGTTTACGCTGTTATATCTGATCCGGGTATTGTGGATAACCCGGATATGACCAGCTATCAGCCGCACGTGCACGGCCGGTGTGATCCGCCCGCGCTTATTCCCCTCCAGATGAACCGGATAGAACTCGAGGCTGATTCTTATTTGGATTCTGTTATTGTTCGCTTTAGCGGATCTTGGAGGGTCCATTGTGTTATGGGCAGCAAGAGCTGTGATTGCCGTATCGCAATCCCTATGGGCGAGCAGGTGTGTGTTT…	GATTGAGTTYCAAACARTTTATATCTTTCTGGTCTTATTCACCATTCACATTCTAAAGAAAATTWCTGAGCTTGTTTGACCTTTGGTTAACRGTGCWTCCGAGCTGTTGTTTYTTTTGTGGCACTAATTTAGGGTAACTGCATTTTTTAATATGTTGTAAACCCTGATACTATATAGCTTGTTGCATTCACTATCCTTTTCGCAGCAACTTTATGTCGGAAGTCSAGATAACTTCCTCTAATTTTTGAACTTCATGACAAATCAAATTGCATACTATATTCCTCTGAAAAAGAAAAGTAAAAGAATAATCAATTTTGCTTGTTTCATGCTTTAGGCAATGGAGCTAGTATCAAATACTCATGGTTCRTTTCCTGTTATTTATCTCATCACTGATGGAGC…
	Manes.03G049000	FTSH protease 4	Hypermethylated	-	6	2	0	3	4182075	T	C	Moderate	missense variant	N.P.	Heterozygous	TAGCAGCAACATGAGATATAATTGTGTATGTATGCATACAGTCAGTGTACTTTAACTGCATTTCCAGGAAAATATTAAAATTAATATTCCATAATCTGTTGCCAATAACTCAGGTCMTACATTCTTAAGAAAGGTCGTTACTCAGTACTTTGTGCATATCGACTGATCAGCCCTCAACCTTAMCCTTCTATGACTACTTTAGAATATGTTGTTTGGAAGAAGTTATGGGCATGAAGGTTCCTGCAAAGGTAAGAAACCTCGCATGGCATGCTTGCCATAATGTTTTGCCTACTGTTGTTTCTTTGTGTAGTAAGAGAGTGGAAGTTAGCACTTGATGCCCAATGTGTCACATGTAGGAGGAAACAATACTTCATGCACTGGTTTCTTGTAGCTTTGCTC…	AGACAGAGGCATTACAGTGATTCTACTGCTCTGACTCAAAATCAACTCAAGAAACAAACATTGATTCCCCGTTAGGCGTAGGACAGAAATGAAAAGTCCACCATCAATTAGATTTCAGCATTCCTTTCCTAATGAAAAACTATCTGACCTTGAAGGAAATTATAAAATGTCAGAATTCTTCTCTCAACAACAAAACATTTCAATTCAAACCACATAATCACAGCCAGACATAAATTGCCTRCAGAAAAGCATGCTCAACATAATTATCCAGGAAAGAGAATATACACTAGGAAAGGAAATATATAAACCATAAGACCAAAGATCCAAGCAAATCGATCACATGAGACCTGCAAGGGACAGTGAATAGGGCTTCAAACTAGGTGAAAACCTAAATACAAG…
	Manes.03G050400	Protein kinase protein with adenine nucleotide alpha hydrolases-like domain	-	Hypermethylated	1	4	0	3	4386372	A	T	Moderate	missense variant	Heterozygous	N.P.	GATGTGATATTGAGTCACACTATCAGCTACCGATGGGGGAACTAACCGTGCCAGGCCAACATCACTAATCTTGCTCACAAAGTTACGGTCCAAGAGGATGTTAGCTGGTTTAAGGTCCCTATGGACAAGGGGTTCTGGCTTTGCTTGGTGGAGAAATAGAAGGGCAGTTGCTATCTCAGAAGCTATCTTGAACCTTCTCCTCCACGAAATTGGATGGGTGTTATCTTTTCGAAGCAGCCTATCTTCCAAGCTGCCATTTTCCATGTATTCATACACCAAGCATCCATACTCCGGGCAGGCTCCAAGAAGAAGGACCATGTTTGGATGTCTGATGCAGCTCAAAACCTCAACCTATGCATTATCAAATTGAAGAGAATATTAAATAAACAAGGGTCCAAT…	ATTAAATTTTATTAAATATTAAAAAATATTTTCAAAATAAAATTAAATAAAATTATAACAACAAATTTATATATTATTATAGTATWAAAAAATGAATAATAATTTTAAAATAATTAAAATAAACAAATCAGGARAGCGATGGAGCAATTAGTAAATATAACCGCGAATTCCACATTGTTTAAAATGTTAAAAAATCTTTACACACACATGCTATCATTTAATTAGTGCACAGTGATTATGCAATAATTTTTTTATTAAAATTTTGTTTGATTCAGGGAAAATATTTTTTATATTTTTAAATATTTGAAACATTTAAAAAACTTASTTAATAAAAAATATTTTTTAATTAAAAAATTTTTAAATTACTTTTAAAAAAAGACTTTCTTTTTTWAAAAAAAT…
	Manes.03G061300		Hypomethylated	-	0	1	0	3	6257926	T	C	Moderate	missense variant	Heterozygous	Heterozygous	GAGAAGCATTACAGTCATTCCATCTCATATAGTATCAGTAAAAGCAGTTCCAAAATTGACATCCATTCACTGTAGATGCTTGCCCCTCCGTGGGATCCGACTACCTACCAGTATCAGAGTTACTTCATCTAAACAATCATACCTTCTGCCTGTTAGTAGTAGTAGTTCGGTTTACATGCGGTGGTTCCAAGTAATTGTCTGGTTCATCTTCATCATCAGAAGATAGAAGGGATGATCCCATCCATGCCTTAAAGCCTTCACTGACGCGCCTTTCAACCTCTGGTGTGACTTCCAAAGTGTTTGCTTCCAACATTTCCAGACCAAGATTTTGACCGCTAAAATCACTTTCATCAAGAATTACAGATGCTTTCCTTCTCAAACAGAAGGCAGTTCCGGCGT…	CCCCATACTCTTAGTCCAAAATGGGACTCTTCCCTAGTCTGCCAAGACCTAACCTACTTACAAAACAGTTGAATAGATGTGGGACTCGATCAATTATGAGATGACACTCTTCAAACGCCTTTGACGAATAAACGGTGGAGCATTTAATGCTCCACTTTCCTCAAACCTGCAGCAATATGAATTATTATCACTTTACTCATAGGAGATTGAAAATCATCATTCTCCCTATTCAATGAATAATCATACCAATCACCTTAGCGTGCAAAGCATTTAGTGCTCCATTTGCCTCAAATTTGCCTGCAGTAAGAATTATCATCACTTTACTCTTAGGAGATTGAGAATCACAATTCTCCCTACTTGATGAATAACCATACCAATCATCTTAACTCTAAAGAGTTG…
	Manes.03G062700	Peroxisomal membrane 22 kDa (Mpv17andPMP22) family protein	-	Hypermethylated	6	2	0	3	6619928	A	G	Moderate	missense variant and splice region variant	N.P.	Heterozygous	CAAGAACTCTCTACCCTTCTYTGYGCTTCACTACTCTGTCCTCCATTCCCATTTYCAAGAATTTCATTACTTTACRCTATATTCTTGAATTTAYCGTGGATGCAGCTGWGAAATCTRCASCAAGAGCAAGAACCCATGTTTTGGGGTTCTTCACGTTTCAGGATTTGATTTYCYAGGGRAAAAATGGGTTAAATGATTGTGTGGAGATGTTAKATCAAACCCTTTATAAAYATGGACTAGCCATAGATGATCTGCAYGCTTTCCTTGCATCCATTGTTCATCTYCATTTATYAAGATCTTGCTTAKTGCARCYATAATGAATCACYAAAAATAGARAAACTTTTTGTGATGGTCAATTTTATCAATTCACYTGTTYCAAATGGMTATTTTRGACGGAAW…	NNNNNNNNNNNNNNNNNNNNNNNNNNNNNNNNNNNNNNNNNNNNNNNNNNNNNNNNNNNNNNNNNNNNNNNNNNNNNNNNNNNNNNNNNNNNNNNNNNNNNNNNNNNNNNNNNNNNNNNNNNNNNNNNNNNNNNNNNNNNNNNNNNNNNNNNNNNNNNNNNNNNNNNNNNNNNNNNNNNNNNNNNNNNNNNNNNNNNNNNNNNNNNNNNNNNNNNNNNNNNNNNNNNNNNNNNNNNNNNNNNNNNNNNNNNNNNNNNNNNNNNNNNNNNNNNNNNNNNNNNNNNNNNNNNNNNNNNNNNNNNNNNNNNNNNNNNNNNNNNNNNNNNNNNNNNNNNNNNNNNNNNNNNNNNNNNNNNNNNNNNNNNNNNNNNNNNNNNNNNNNNNNNNNNNNNNNNNNNN…
	Manes.03G064200		Hypermethylated	-	9	10	0	3	6909309	G	A	Moderate	missense variant	Heterozygous	Heterozygous	AAGAGCAAGGAATCTCATCATTTCCAACAGAAGAGAATTCTCATCACTTTGCTTTGCATGATCTCTCTAATTTTTAATCTTTCTGGTAACAAAACCAAGCATATCATGCATAAAATTGTGTTGATTAAATCAAACTAAACAATATTACCCTTGAGAACACGCAGGCAAAAGAAGAAGAAGAAGAAGAGGGATAACAAATCTACTGCAAAATCACACAAAGGTAGATATACTCTAGTCTCTTAATAATTGCTATCATGGTAACAATTTCCTACATTAGAATCACACACAGGGTTTATGTGCTGTATCATGATAAATTTGATGATATGTTTTCATCCGCTGCAAAATACACAAAGGTAACACAGGCTTTAATAATTGCTCCCATGATAACAATTATTAGCA…	CTCTGCGAGCTTCTTTGTGCAAGTTACTTAAGCTGCTACTAAAAGATGACCTTGCAGGCACACCTGTTTTTGTTTTTGGTTTTGGTCTTGTTCCAGATACAGAAATCCGCGGTTCTCTTGGGGGAGAACTTATACTCACAGCAATTGCTTTAGTGGCATATGAAACAATGACACTATTGTCTCTGAGCGATGGAAATTCTTTAAGGATCTGTCATCAATATTATCAGGAAAAAAAAAAGGAAACGTGATCAAGGAGTTATTATTAAGGGAACTGTACATAACCCTTAAGTACCAAAAGGYGTGACCTCATCTAAATAATAAACCAGGAACAAATATGACTGTCACGTGGTGACAATCAGAGCACATATTCAAAAGTAMCATGAGTCCTGAAAACAGCTA…
	Manes.03G066200	helicases;ATP-dependent helicases;nucleic acid binding;ATP binding;DNA-directed DNA polymerases;DNA binding	-	Hypomethylated	23	4	0	3	7392765	C	A	Moderate	missense variant	N.P.	Heterozygous	AAGTTAAAAAAATTGTAAAAGATATGCTGTAATTTTTTAAATAAAAATCTGTTTTTAACAATTAAAAACTTAATTTTTTGGTGATTATAGAGTTAGTTATTTACTATATAAATAATTATTTTGGTTATAAATTAATTAATATAATGATATTTAAGAATGATAGATTAATGTATTTATTTGATGTATTTATGTTTATCAAATTTGTGATCTTAGTTTTGCTTGTTTATGCCAATATCTTCCATTCCATGAATTTTACAAATTTTTTTTTAAAAATTGAATAGCGCTTAGCTGTTAGCATTGTGTTATGCATTACAAGCCTGTTCATGTTGCCCAAGATCATGACTGCCAAGGTGGCTCCTACTGCTATTTAAAACCATTTTATATTCTCATGTTACTTTT…	NNNNNNNNNNNNNNNNNNNNNNNNNNNNNNNNNNNNNNNNNNNNNNNNNNNNNNNNNNNNNNNNNNNNNNNNNNNNNNNNNNNNNNNNNNNNNNNNNNNNNNNNNNNNNNNNNNNNNNNNNNNNNNNNNNNNNNNNNNNNNNNNNNNNNNNNNNNNNNNNNNNNNNNNNNNNNNNNNNNNNNNNNNNNNNNNNNNNNNNNNNNNNNNNNNNNNNNNNNNNNNNNNNNNNNNNNNNNNNNNNNNNNNNNNNNNNNNNNNNNNNNNNNNNNNNNNNNNNNNNNNNNNNNNNNNNNNNNNNNNNNNNNNNNNNNNNNNNNNNNNNNNNNNNNNNNNNNNNNNNNNNNNNNNNNNNNNNNNNNNNNNNNNNNNNNNNNNNNNNNNNNNNNNNNNNNNNNNNNN…
	Manes.03G066300	BURP domain-containing protein	-	Hypermethylated	8	7	0	3	7405456	T	A	Moderate	missense variant	Heterozygous	Heterozygous	NNNNNNNNNNNNNNNNNNNNNNNNNNNNNNNNNNNNNNNNNNNNNNNNNNNNNNNNNNNNNNNNNNNNNNNNNNNNNNNNNNNNNNNNNNNNNNNNNNNNNNNNNNNNNNNNNNNNNNNNNNNNNNNNNNNNNNNNNNNNNNNNNNNNNNNNNNNNNNNNNNNNNNNNNNNNNNNNNNNNNNNNNNNNNNNNNNNNNNNNNNNNNNNNNNNNNNNNNNNNNNNNNNNNNNNNNNNNNNNNNNNNNNNNNNNNNNNNNNNNNNNNNNNNNNNNNNNNNNNNNNNNNNNNNNNNNNNNNNNNNNNNNNNNNNNNNNNNNNNNNNNNNNNNNNNNNNNNNNNNNNNATGCTGAAGCAGCGGTGCCGAATTCTTCTGCAGGTTACCTGAGAAAATTGCTTTAA…	NNNNNNNNNNNNNNNNNNNNNNNNNNNNNNNNNNNNNNNNNNNNNNNNNNNNNNNNNNNNNNNNNNNNNNNNNNNNNNNNNNNNNNNNNNNNNNNNNNNNNNNNNNNNNNNNNNNNNNNNNNNNNNNNNNNNNNNNNNNNNNNNNNNNNNNNNNNNNNNNNNNNNNNNNNNNNNNNNNNNNNNNNNNNNNNNNNNNNNNNNNNNNNNNNNNNNNNNNNNNNNNNNNNNNNNNNNNNNNNNNNNNNNNNNNNNNNNNNNNNNNNNNNNNNNNNNNNNNNNNNNNNNNNNNNNNNNNNNNNNNNNNNNNNNNNNNNNNNNNNNNNNNNNNNNNNNNNNNNNNNNNNNNNNNNNNNNNNNNNNNNNNNNNNNNNNNNNNNNNNNNNNNNNNNNNNNNNNNNN…
	Manes.03G083600	ubiquitin-specific protease 25	-	Hypermethylated	1	4	0	3	13389675	G	T	Moderate	missense variant	Homozygous	Homozygous	ATTTTTTTTTTCTTTTCAYTCYCAWTGTATCTTTCTCCGTATTGTTTAAAATTCCATTCACAGTCAAAATTAAATATTGAAATCTTAATATCAATCTCCACAACACAAATGAAAATTTTAATATATTCAAAATTTAAATTTAATAAAAATTAAAATAMAATAGATAAAATTCAAATTATCAAAACTCAAAAAACTCAACTGAAGTCTTTCGTGTTGCTTGCCACTGTATACTGTCGTCCGCCGCTTATCTCGCTCATTGATCATCATTGCCCACCATTCGTATTGCCTATTAATCGTCGTTCTCCATCGCTCGCATCACCTGTTAATTGTTGTTGCCCACCACTCACATCTCTCGTTTCTCACCATCACATGCAATTCGCATCTGTCGCTATTCACTAT…	CAGATCCTAGATGGGGAAAAAAACAATGTAAATATGTAGGAAATAGCCATCAGAACAAACATAACAAGACAATAAATAAAGGTAACTGGGATTATGCTGTGGACGAGCCATATTCCAAGCATTCAACACTCTTCCAATTATATCACACTAGAGAGAATTTCCTTAGAGTTCATTTAGATAGGATTGCATTTGGAATGAAGGTGGTCTATGATTTGCATTTCAAATGTAAAATCATAAAACACCAATGTAATGTCAAATTCAAATACCCCTTCATTTCAAATCCACATATATCCAAATTAACCATTATATAATAAATAAATAAATAAGTATTTAGATTTCTAAAAAAAATACAATTAGATGCTATTAACATATTGGGATCACACAGAATATATTCCTTAT…
	Manes.03G103900	homogentisate 1,2-dioxygenase	-	Hypermethylated	2	3	0	3	17997370	C	T	Moderate	missense variant	Homozygous	N.P.	NNNNNNNNNNNNNNNNNNNNNNNNNNNNNNNNNNNNNNNNNNNNNNNNNNNNNNNNNNNNNNNNNNNNNNNNNNNNNNNNNNNNNNNNNNNNNNNNNNNNNNNNNNNNNNNNNNNNNNNNNNNNNNNNNNNNNNNNNNNNNNNNNNNNNNNNNNNNNNNNNNNNNNNNNNNNNNNNNNNNNNNNNNNNNNNNNNNNNNNNNNNNNNNNNNNNNNNNNNNNNNNNNNNNNNNNNNNNNNNNNNNNNNNNNNNNNNNNNNNNNNNNNNNNNNNNNNNNNNNNNNNNNNNNNNNNNNNNNNNNNNNNNNNNNNNNNNNNNNNNNNNNNNNNNNNNNNNNNNNNNNNNNNNNNNNNNNNNNNNNNNNNNNNNNNNNNNNNNNNNNNNNNNNNNNNNNNNNNNN…	AGAAAAAGTTACTTTGTTTAATACCCATAGAAAATATCGTAATTAGTRCGTAAAATAATAAGTTAAAAAAAAAATTAAAACTGTTTTTCTATTTTTGTGTTTTATAAAATTAATTATATAAAAWTTTAATTTAATTAAATAATTACGAGTATTGATTTTGAATTAAAAGTATAAATGCATTATAGATGGAAGACTTCATCAATTTTAGTTCATCTTTTGCTAACCTAGTTCCGCGTTGGCTAGTGGAGCAAGTCTCTGAAGGTGCGCTAAAAGCTCACCTTCACCAACCTTCCCGATGATTTGGAAGSAGATCAGCAGATGAAGATTCAAGAAAGAAGGTTTCTTTCCATGCGTCGGCGCAACTCTTTCCTTCAAATTTGTTGTTGCATGTTTCTTCAT…
	Manes.03G119900		-	Hypermethylated	1	0	0	3	21641291	C	A	Low	splice region variant and intron variant	Homozygous	Heterozygous	TTCAACTCTCAATCGCGAAGAGCCTCTCAACAAAATCAATCTATTCTCCCTGCGACAGACATCGGAAGGTAAGAAAGCAGTATAAGAGTATACATAGACTGATTAATTAGTAAACCTTGGTGATTCATATGTCTCATCACATCTAATCAATTCTCTCTTTTTTTTAATCACTGTGAACATGCAATACATCACCAGTTTTAATTTGATAGATTTCCGTGTATTCACTTTCCTCTTGTGATAATTTGAAATTCCATCGCAGATTAGCATCCCAAGTCCTGTTCGTATCACCACAACAAACATCAAATGTAAGAATACCAAAAGCTAATCTCTACCCCTTTGTTGTCATTTTGTATATGGTAGCTCATATCTCTCATTAGATCTTGTTAATATCATGTTCTT…	GTTGATAAGCGGTTGTCGAARCCGTAAAAAATAAACCTATTATYAATCAACAAATAAATTTGTAGATAGTGGTAATAGGRTCGAATCACAGGGAATTGACAYCAAAAATTTTCCTAATAATGACTAGGTAAATARCAAGTAAATAAAAGARKGGGGTTTTGATTTAAAATTAAAYAGCAAAAGAAAGCAATAATTTAAATAGATGAGAATTTCAATGAGAAAGAGATTCTAGCTGAAGTGTGAGTCTAATTCAGTTTGTTCAGAATTGATCATTGATTATTAAAGACTCCTATTTGATTTCAATAAATCAGTTTTGGTTGTGGAAGACGCTTCTCACNNNNNNNNNNNNNNNNNNNNNNNNNNNNNNNNNNNNNNNNNNNNNNNNNNNNNNNNNNNNNN…
	Manes.03G120000	F-boxandRNI-like superfamily protein	-	Hypermethylated	2	0	0	3	21648779	A	C	Low	synonymous variant	Homozygous	Heterozygous	NNNNNNNNNNNNNNNNNNNNNNNNNNNNNNNNNNNNNNNNNNNNNNNNNNNNNNNNNNNNNNNNNNNNNNNNNNNNNNNNNNNNNNNNNNNNNNNNNNNNNNNNNNNNNNNNNNNNNNNNNNNNNNNNNNNNNNNNNNNNNNNNNNNNNNNNNNNNNNNNNNNNNNNNNNNNNNNNNNNNNNNNNNNNNNNNNNNNNNNNNNNNNNNNNNNNNNNNNNNNNNNNNNNNNNNNNNNNNNNNNNNNNNNNNNNNNNNNNNNNNNNNNNNNNNNNNNNNNNNNNNNNNNNNNNNNNNNNNNNNNNNNNNNNNNNNNNNNNNNNNNNNNNNNNNNNNNNNNNNNNNNNNNNNNNNNNNNNNNNNNNNNNNNNNNNNNNNNNNNNNNNNNNNNNNNNNNNNNNN…	CTCCCGTCATAAAAATTTCAAAATGAGACAGGGTCAATAATTATATTTTTAGAATTCACTAATAATTATAAATTTTAGTTATTTAAATTATTTTTATTTTTATTGATTTATTATATAATTTAAGTAATTCTGTTATAAGGATCCATATAATTTCTCCTCCAACAGCAAACCAACTCCTAAATCATCTATAAAAAATCTAAATTGAACCAGTAGTATTAAACAAAATTCCCAATTGAGATCTAACTAAATGCTAATTAGGGTTTCCATTTGAAAATAAAAAACTGTTTCGGTAGCTACCAACATCCAATGGCAGTTCAGTAATCCTACACATCTCCAACCCTTTTTTTAAGTCTTTTTTTCCTTCTCCATATCTTAAACCCTCAAATATTTTTCTTATTT…
	Manes.03G134200	Ribosomal protein S8e family protein	Hypomethylated	-	3	1	0	3	23034035	A	C	Moderate	missense variant	Homozygous	Homozygous	GCGCTCGGCTATTTCCACCAGCGATGTGCAGATTCTTGTTTTATATGTGTGGAGTTCACGGCGGCGTGCGTGTATTGCCGCTTGGTGGCAGGAGAAATTAATTTAAGGACAAATCATTATTTAAACTTTAATATTTAAGAATTCCTTTTTTTTTTTTTACATTTGAAAATATAGATATAGTTTTCATCAAATATAATATTTAGTCCTCAGTCNNNNNNNNNNNNNNNNNNNNNNNNNNNNNNNNNNNNNNNNNNNNNNNNNNNNNNNNNNNNNNNNNNNNNNNNNNNNNNNNNNNNNNNNNNNNNNNNNNNNNNNNNNNNNNNNNNNNNNNNNNNNNNNNNNNNNNNNNNNNNNNNNNNNNNNNNNNNNNNNNNNNNNNNNNNNNNNNNNNNNNNNNNN…	NNNNNNNNNNNNNNNNNNNNNNNNNNNNNNNNNNNNNNNNNNNNNNNNNNNNNNNNNNNNNNNNNNNNNNNNNNNNNNNNNNNNNNNNNNNNNNNNNNNNNNNNNNNNNNNNNNNNNNNNNNNNNNNNNNNNNNNNNNNNNNNNNNNNNNNNNNNNNNNNNNNNNNNNNNNNNNNNNNNNNNNNNNNNNNNNNNNNNNNNNNNNNNNNNNNNNNNNNNNNNNNNNNNNNNNNNNNNNNNNNNNNNNNNNNNNNNNNNNNNNNNNNNNNNNNNNNNNNNNNNNNNNNNNNNNNNNNNNNNNNNNNNNNNNNNNNNNNNNNNNNNNNNNNNNNNNNNNNNNNNNNNNNNNNNNNNNNNNNNNNNNNNNNNNNNNNNNNNNNNNNNNNNNNNNNNNNNNNNN…
	Manes.03G149000	putative type 1 membrane protein	Hypermethylated	-	12	7	0	3	24400481	G	A	Moderate	missense variant	Heterozygous	N.P.	TGACTAATTTGAAAGGTAGTTGATGAATCTTTTTGCTGCTAGAAGTGTTGCGAGATGGCATTAGGCCTTTCATGAAGAAGTTATTTGTAGATTTCTTATTATCCTTGGCTGTTTACTTTGTGAAACCYGTCCCCTTTTATTGTGTGGTATTGAGTGGGTTGCYCTGGCCAATCAGGTGTCTCTTTTTAAGCATGGTTAGCTGGTGCTTACTGCTTRGCCAAGAAAATACAAGAAAGTTACTTCTTGATGTAAGGTCATTTTGGGTCATGGGGAATTCAGATGTGTAATAAGATTATGCACCACATGTTCAGTTGGTGGTTAGATTGTCAAATTGAATAATTTGTTTCAATTATGATATTGATATGCAATTTTTTGCTGTTTGCGATACATTCTTTTACG…	GCACAAAATCTCAACCAACAAAGTGCAAGACAACAGTATTTACAAAAAATAACTTTTCCAACCTTTGATTCACTAAAAGAAAACAATACAAGAGACACCTCTCACCGAACTTCTCCCAAAATGTTCTAGCAGTGCTCTCTTTTGAGCTCTCTCCCTAGCTAACGGGGTCCCCTCTCTCAGGGTTTCTCCCCACATTTACATGTGTATGAGTACATATAAGATACAACAACAGTTTATAAGAAGTTGTGGTTGACACCCCCAACCACTAAGGAGAWAAATCTGCCCACTACTCATTATGGRAGTTATATAACTACCCACTACTCATCATGGAAGTTATATAACCGCCCACTAATGATCATGGRAGTTATAACTACCCACTTCCCATTATGGGAGTTATAA…
	Manes.03G163000	COP1-interacting protein-related	Hypermethylated	-	15	19	1	3	25612847	G	T	High	stop gained	Heterozygous	N.P.	TTTGAAGCAGGAAAAGAGAAAATTACTAATGCAATGYGATGCTACAGATATGATATTGACATGAATTATTTCAGAAATTTCCTCTAAACAAAGTATTCAAACTTCTGCTACTCTTAAACCATTACATGCGCAAAAGAAAATTTTATGAAAGACTTTTAGACTTGTGATACTATTTGCTGTTGCCATGCATTATATTGTACAAAACAAGCTTTCCTAGGCAGTAATTATTTAGAACAAATGAGAGATGATCACACTTCTCCCCAAATTGATGATTCGGTATCCAGCAGCAAACAATTTCACCGCTGTTTCACTTGAAACAGACAGATTCTACATTTGCATATTGATGAATAAAGATTATGGAGGTAAAAAAACAAATGGTGTCACTTTTGAATGCTAATG…	ACACAAAGCTRATGSYACAATTGAACAATTTAAGGCCAGATTGGTTGCTAAAGGATTCATCCAAACTTATGGAGCGGATTATAGAGACATTKGCTCTAATTGYAAAAATGAACTCAATCAAACTTTTATTATCTTGTACAGCCAACTTGGACTAGGACTTACAACAATTTGATGTGAAGAATGCTTTCCTCCATGGTTCCTAGGTTCGCTGATKAGAAGACATAAGGAAAGGTGTGTTTATGGAGATCCCTCCTRGGTTCGCTGATGAGAAGACATAAGGAAAGGTATGCARGTTAAACAAGRTTTTATATGGGCTAAAAYCCAGAGCTTGGTTTGACAGGTTTAGCAGAGCCATGATRTCCTTTGGTTACCAAAYGAGCAATGYTGATCACACTATRT…
	Manes.03G190300	DNAJ heat shock N-terminal domain-containing protein	Hypermethylated	-	3	3	0	3	27488437	G	C	Moderate	missense variant	Heterozygous	Heterozygous	TAAAACTAAGAGACCAATTACCGATGAATTTTCCCACACCACATGGACTAAATAGTAAACACTTAAAGGCCAAAAATTAATGAAAGGGTTAATTAGTAATTTTTTTAAAACCTCAAAKAGGTTTTAATGTATTTTTCAAAATCAAATGACAAACAAATGAGTTTTATCATGCCATATAAACTAAATAGCAATTTTCCCAATATATAATTCATGGAATAGTGATAGAAAATTAATTTATGAAATATAATAGTGAACAAAAATAATCCAAATTCAATATAACTTGTGAAGCTTACAAGTTTGTAAATGAGCTAAATAATGAGCCATTTTAATAAGACTGTTTAATGAGCCAACTTACTTGTTCAATGCATTCATTCAGTGAGCCTAAATGAAAAGACTCAC…	CACTCACTGCCAGTCCTCAGGTCAAAACTCAAAGAGCTAAAGAAGGTGTGGAAGCCACTGAGTTTGATTCTTTAAAATCATCCAATAAGCTCTCAGAGGTCCTTTGGCATCCATCTGATCTTTCGGTCAGGCCTGTGATGCCCAGCAGAAAAGCTGATAAAGCATCAGARGTAATTCCTTCTCTTCCTTTTGAAGCACTGAAACCATCTGATTTTGTGAAGATGTCTAAGGAGCAGCTGGACGCACTCAACAATAGAATTATATCCACTTTTAATGGGAACAATAACACTGGAGAGAAGCAGAATCTGATTAGATACCTTGAGATATTGAGCAGTAATGCCGATGCAGCCAATATCTTAACAAATGGGCCGATAATGCTTATGGTTGTTAAAATGCTCC…
	Manes.03G200200	Pectin lyase-like superfamily protein	-	Hypomethylated	3	2	0	3	28144243	C	A	Moderate	missense variant	Homozygous	Homozygous	AGGAGTTTCTTTTTCGGGAACTTGTATTTTATTTTCGCCAAATTCCTATATATATATATTTATTGATACTTCACAACCTGGAACATGCTTTTATTATGTGATTTTGATGGTTTATGCATGCTATCACAGTTCATGATCTTCTTCTAGTAGACTATTATGGGAAAGCTCGTCAATATGCATTAAGCTGTGTRTGCATAGATTCCTTGGTGCATATTTCAGGCATTATKGGTCTSTATAATTTTTCTTTTTAGTCCAAATTCAAAGATGCTTTCCTATATTTGTCTTGTAAAATGGCAATCAGTTTTGTAATCTGTCTAGAGCTTTTCTCCTGGTGCAGCCTTAATAACATACTACTTGGAAACCAATTATATATRGCTTGAGACGTTGGGACTGCAAAAG…	GAAGGAAAAAAAAGAAATTAGGTTTAAGAAAAAGGTAAAGGCGAGACCATAAGTATTAGATATATTTCATGCATTAAATGTTAAATCGGGACATTTGTGATAAAAAGATATTAAGTATACTAAACCATACATTAAAAGGTTAAGTCAAACTATATTTTCAATATTTGGATAGTTTTGACCTAAATAATGTTATTAACCTTCAAATTAATTAATTAGTTAATTATATTTATTRTCAATATATTTAAAATTTAATAAAATAAATAAAGTATAAYTTGATTGCATAAAAATTGAYAYTGAAAAAAATTATAATTCRAAAAAAYTATGATTTTRATCTAATTAATTAARYAGAAWTAATTAAATTATCTAAAATTTATATRRTATAWTTATAATTTAATTAAT…
	Manes.04G009400	cellulose synthase-like A2	-	Hypomethylated	3	0	0	4	1066088	A	T	Low	synonymous variant	Heterozygous	Heterozygous	TTTTGTTCTGATCCACTTATCTMAAGAATAAAATATGATGCAATGACACTAGTGCATAAAAATGGCACATTAGACCAAATAATTGTTAGATTTTTTTATTTGAMTTAAAATATAAAAATTATTTTAATAATTTTGAAATATTGCGAGYAATATTCGRTTTAAATYGAAATAACTAATCGAATATAATAAATTCAGAATTTTAATTTTATTGSCYGTTGATTYAGTTTTAAATTTTAAAAATTTTGATTTTGGCAAAAAAAATGGTAGAACTAAATTAAATAATTATTTTTAAATATTTTTTTGTATGAATARATATATGATCTTAGAAGTTTTTTCAAAAAGTTAAAAAAAATTGTAGTTGCAATTTAAAGTTTGTTTTTTTTCTTATTTATATTGTTT…	AGTAGAAATGATTAAGGTTGTCTTTTTCCATTTCAGACACTTAGCTTCCAAGATTGTTTAGCTTTARTTCTCTTGATTATAAGCCTGCCAATGGAAGCTTTTRTTCTGATCCACTTATCTMAAGAATAAAATATGATGCAATGACACYAGTGCAAWAAAAATGGCRCAWTAGACCAAATAATTGTTAGAYTTTTTTATTTGAMYTAAAATWTWAAAATTATTTTAATAATTTTGAAATAWGCGARYAATATTCGRTTTAAATYGAAATAACYAAYCGAATAWAATAAATTCAGAATTTYAATTTYATTGSCYGTTGATTYAGTTTTAAATTTTAAAAATTTTGAWTTTGRCAAAAAAAAWGRTAGAACTAAATTAAATAATTATTTTTAAATATTTTTT…
	Manes.04G014300	serine carboxypeptidase-like 48	-	Hypermethylated	5	0	0	4	1698358	A	G	Low	synonymous variant	N.P.	Heterozygous	AATAAAGTGTAAAAAATAAAAAAATTATTAAAAATCGAAACCGATCAAACCGAACCGAATCGAACCGAATCAGACCGGTTCGGTTCGATTCGGTTTCTGACTAAAATCGGTTCGGTTCGGTTTTCATAAACACTCAAATTTCGGTTTTCGGTTTATTCGGTTCGGTTCGATTTTGAACCGAACCGACCGAATGCTCACCCCTAGTCACTGCTAACTGCAATTAGTGGAATAATTTCTAGGCTTTTTACAGTAAGGATATTAATAATTAGAAATTTTTATTTYTAAAAACCACTTTTAAAATGATAGCTTTGAGCAAAAATGTTGAGAATTGAGAAGGGTATAATTCCCTTTTCTGTATCTCTTTTAGGATTCGCTTCCATAGCCTCAGTGCAAGGTGGA…	TGAGAAGGGTATAATTCCCTTTTCTGTATCTCTTTTAGGATTCGCTTCCATAGCCTCAGTGCAAGGTGGAATTCATTCTAATTCAATGATTAATGAGCTCTCTTATTCATAGAATTCATAATTGGCTAATCACATTAAATAATTTCATTTTTTGTCTTCATAAAAAGCAATTAAAAGCTTCATTATGTTTTCTGAATCATCTTTCTGCAGAATTAATCAGTTCAATCTGTACATGTTGACCAATATAYCTTGATGCTTCAAGAACAGATAAAGRAAAAGGTAAAAATAGAAAGCAAAAGTAGACCCCACAAAAAAAGTAGGCTAACCAATGAAACGACATTCCTTGACATTACATAAAGGAAAAGAAAAAGTAATTAGTTTAATACTCTCTCTTTCCCA…
	Manes.04G032200	RNA-binding (RRMandRBDandRNP motifs) family protein	Hypermethylated	-	2	0	0	4	3702843	C	T	Low	UTR5' premature start codon gain variant	Heterozygous	Heterozygous	CGCCGGGGTCTAGCCGGGTATTACACATATATTACTGATGGTATACTTGATACTCTTCCTATATCTTCTGTTATTACTGAAGATGTTGATCCTGTATATCTACTAYTTATACTTCTATTAAATTTTAATGAGACTTTACYATCTTCAAACTGYTCTATYTTACTTAAACTTGTATTTGGTTTTACTTTTTCTTGTTCTGATGGAGGTAMTATACCTTCTAAAATCCATTCTTCTGRTAAGGTTATATCTTTCCATTRTATTGTTTTAGGTATTACAGTATTTGTTTTAGTTAAATCTRTCTGCAAAAACCTTGTTTCTCCCTTTTTAGGTTGTAATTTATATTTAGTTCCAAATGCTGAATTCATAGYTTTATAATGRATTTTATMYATTAATGCTATC…	AAAGGTATCTGCAGAAGATCTTGATGCTGATCTGGAGAAGTATCATTCAGAGGCAATGCAGAYAAATTGAACTCATTTCTTTTGTTTTCTTGGTTGGTCTTACACCTTTCTTTTGTGGCCTTTTATGTGCTTGATGATGCAACAACCCCGACTATGTTCTGTAACTTTATAAAGTCTTTAGGAATTACAGAAATGCTAAGAGAGATATTGTTGGGATCTTTGTAATGGAGTTTGAGCATCTATTTTCTATGGTTCTTTGACTTGGGMATTAAATATGTGGGTTAATGGACAGCAGTCAGTATGCAATTCCACTCATGCATTTTGTTTGGTTTGGTTAGCTTCTCAAATCCCTTATGCTTTACTCTGCAAGTTGGAGTAGCAAGTGGAAATATATTTTTT…
	Manes.04G071100	Protein of unknown function (DUF616)	Hypermethylated	-	6	6	1	4	20269779	C	T	High	splice donor variant and intron variant	Homozygous	Heterozygous	AAAAGAAAAAAACAAATATATGACTTGTAAACAAATGAAATTGAAGTCCTAGGAAAATTTACAACCATACTTGATATTTAAGCAACCAGAAAAAAAAAAATAAAGAAAGAGAGAGAAGATAATAAATTTACATGATATACACAAAGTTTGTGTTATTATTACTTGTAAATATTGCACTTAACATTTGCCTATGACAAAGCAAAATAAAGACCCATATTTTGTCTCACCTCACGAAGAGCATCAGCATAAGAACTCATATCTGTAAGAATGACAAGAACATGTTTTCCACACTCATATGCCAAATATTCTGCAGTGGTAAGAGCAATTCGAGGTGTGATAATACGTTCAATTGTGGGGTCATTTGCCTGCATGACAGCATGGCAGAATCAAATTTCAGGA…	TTATTTTTTATAAGATTTTTTGRAATGTGAAAGCAAATATTTTTATAAATTTAAAAATTTKTAATATRTRTATTAATATATTATTTTAAATATCAAACATRATYAAGTATTTATTGAAAATTTATGATAGATATAGAAAGTAATACTTTATAATATAAATATATTAAATTTATATTGGTAATAACAATTCATTAATAATTTTAAAATATTTATTATGAATAAATATTAATAATAATAATTTAAATTACATTTTTACTTTTARTTAAATAAAAATAACTATAAATAATTAAAACTAATCAAATAGTGATAAAAGAGAYAATAAATATAATTTAATTTAATTRATAGAAATACACGTCACATGTTAATTTKTTAATAATARAGAGCTCTATATATTACTTT…
	Manes.04G143700	TRF-like 6	Hypermethylated	-	4	3	0	4	26976821	C	G	Moderate	missense variant	Heterozygous	N.P.	TTATCATTTTACCCAAGTAAAATTATTAATCACAAAAATAAAAATTTGTTCACTGCTTTCCTTCCACAATCTTGACTGATGGTAATATATAAATATTATTTCTAATTCCATGTTCTAAGCTACTGCATGCACCGAAACTGCTATCCTGGACAATCTCATTCAACTTTTTGCCCAAAAACAAACTAAAATGGCCTTCCCCACCTAATCAAAATGATAATAAACAAAACAATTACCAAAACCATAGATATTTCAGAATTACCCGCACAAGCTTGTATACAACGGGATCAGTGAGCTGCTTGGTTGAAGACAGAGAAGAGTAAATTTTCCGAAACCCAGCTTCTTCATACTTCCSTTCATCATTACCCTCAACTCCAAACTCTGTTTCCATGGAAAATCCAC…	AAAYATAAATWATTAAAAAATTATTTYTTTRRTRCAAAATAAAYTAAAAATTATTAAAAATTAATAAAGTAAAAATTTAATGAAAATTAAATTTAATAATTAATATATAGACTAACTTTGRGATACCATAYTCGCTTGAAGATTGACWTSCCCAATCYTTTTTTAATCCTTYCAAAACCATKTTYAYAYCACAGATCGCCYCATGAGTTTCRRAACTCYCAAAATTCATTTCATTATCAGTTAYCACTCTAGTCAGTGATAGTAAYTRCATGTAATYGTTGRYTTTGGTGCGATTTAATGCYAGARTGTWCTTCYTAGCAAAAMAGAGATAATGARTATATTAATTRATTTATAAMRYTRAAAYAAAAAATTAAAATAATAAAGYCTTAYCCTTTTTTA…
	Manes.04G152900	SU(VAR)3-9 homolog 3	Hypermethylated	-	7	4	0	4	27559194	T	A	Moderate	missense variant	Heterozygous	Heterozygous	ATGCAATAAAACTCGCTGATCTCATATTTTAAAAAATATATTAATATTTTCAAAAAATTTATTAATTAAATTTAATTATTTAATATTTCAAAAAATATAAAATATTTTTAATATAAAAAAAATAATTAATAAATTTTTTAAAATTTTAATAAATTAATTAAAAAAATTTTTAAAATTAAAWAATTAAAWAATTAAAATTAATARAATAATTAATTARTAAATTTTTAAAGATATTTTTAATGTTTTAATGTATTTTTAATTAACTAATAAATTTTATTATATTATAAAATTAAATARTAATTTTTTTATTTTTAATTAATAATTTATTTATATAATTTATCMCAGAAACGACAGGCAGRYCYGAGGAGGCTGATTMTCAAGCCAAGCRRTACGAGACCG…	AAGWAGACTCGAGATTCCCCCTTGTTTGTTGACCTYCTYCTTCCTTGCCTGAAAAAGTTTTGATCTTCACAGTCAGATGGCCACAAAAAAGAGTACTAAAGGTACAGACACAATGATATCCAAYAAAAGCAAGGGAATTGTAGTATCACCCATGAAACTCTTTAACTGAAATAACTATAATGGCAATGACAAATTTATCATTGTATTAATGTTATGCTACAAAAATATCAATCACAAAAAGTACTTSTGAAGTTGAAATTATGCCTTCAACCTAATTCCTAAGCACTTTGAAGCATTAAGCAATATAAAGCAATTCTTCAATGCATGTACATGTGGCATACCTGAATATAGATTATCTTCTATCAAACCACATGAATGATTTGAGTCCAGAATCTGACA…
	Manes.05G026700	G-box binding factor 3	Hypomethylated	-	1	1	0	5	1956549	A	C	Moderate	missense variant and splice region variant	Heterozygous	Heterozygous	GTTTCTATCAACAGARGCAGAACTATTGACTCTTGACAGCAGGTTCTCTGTACTAATAACTGTGGCCCTCTGCTCGTTACTGCTGTTCAAGATAATCTCGTGTGCATGTCCTACATGTGAATTTTTTAGCTTCTCCTGTACATTCAACCACTTCAAATATTAAAAAGAAAATCATGAAATTGGTGCAAACCATGTTAAACGAATTTCACAGGGTTGAAAGATTGACAGAAAGAATACAAGGACACACCAGTAATGCTGCATTTTCCAGCCTTAATTTCTCCGATTTCTCAGTCAATTGATTTATTTCAGATTTAAGTGCCATATTTTCGGAGGTCAAGGATTCAACTTTATGAGCAAGTTCTTCAGTCTCAGCCTAGAGAAGAGGATCACAAASATAGT…	TTTCTAAAGTTAGCTAGCGGCCACGGCATCAGCCCTTGGACTCGCACCCAACAGTTGATGCAGCTTGGCCCCCGAGTTTGAGTTTCTCTCATACAGCTCCCTCTCTTCCCCACTGTTTCTATCAACAGARGCAGAACTATTGACTCTTGACAGCAGGTTCTCTGTACTAATAACTGTGGCCCTCTGCTCGTTACTGCTGTTCAAGATAATCTCGTGTGCATGTCCTACATGTGAATTTTTTAGCTTCTCCTGTACATTCAACCACTTCAAATATTAAAAAGAAAATCATGAAATTGGTGCAAACCATGTTAAACGAATTTCACAGGGTTGAAAGATTGACAGAAAGAATACAAGGACACACCAGTAATGCTGCATTTTCCAGCCTTAATTTCTCCGATT…
	Manes.05G031100		-	Hypomethylated	1	3	0	5	2274211	A	G	Moderate	missense variant	Heterozygous	Heterozygous	CAGTCGTCACATGATGCTCCAACGGTTACCTCAACTGACCATTCTTTCTATCCCACGTGTACCATCTGTGACCGATTCTTCCTAACAGTCAGTGACTTGAGCACTCCYTTCATTTATAAATCAACACCAGCCCTATTCTGTTTTGTTTTGTTGTTGATGAAAAATCAACGCCTTYTAACAATCGTAGATAAAGTCGTCGAAATCTTAGAGCCRAGCAATTTGTATCACGCGTTTGAGACTTTCTCCGAAATCTCAGATCTCGTGTGAGCAGGTACCGATTCAGGTACCAATCCTCTCAGTTCCTGGCTTCTTCCCCTTTTATCTTTATTTTATGCTGCAAAAGAATCGGGTTTCCTTTTGGATTATTTTTCTTTTTGTGGTTGTGTCTATCTAAGATTA…	TCGTTTTCGCTATTTTAATTCAAAGATCTAGTGTTTTTGGTAAGTTTTTCTCCCATCTTTTTTCCTTTGCTTAGCTCTTTCTGAATAGTAATAGGCTAAGTTAATTTTTGCGTTTGATTCTTTTGGTTTGTTTATGTTTCAATTATCAATTGAAGGCATGAATTTACTCAGTTGTTCTCTTCCAGAAAGAAAAAGAAAAGTATTTTTATTTTTTCATAGATGAAGCTCAGATTGATATAGGTATATATATATAAATATATATGAGACCCAGCTCTCAAACAGTTGTGTCTATTTTTATTAAACATCTAGTTTTTTTTTTATATATTTTACTTTTGATTTTTTAAGGTCTTATTTATTTTCCATTTTTTGTTGCTTTCTAAACCGGTTTATACTGTATAA…
	Manes.05G087700	poly(ADP-ribose) polymerase 2	Hypomethylated	-	9	8	0	5	6882819	T	G	Moderate	missense variant	N.P.	Heterozygous	TTTGACCATAGRAAGCATGAAATTATTGCTCATTTGTTAGKAAGGCGACCTCTTTAATCGTCTAAATCCAAAAATGATTTTATACTTATCGTTGTTGAAGCTTTGTGTCTCAGTTGAGCAGCCAAATTTGCTAACTTAATTTCCAGCCTGTTTAGAAAATACAATTTAGAAGGCAGAATTCAATTGAATTAAAGTTCATGTTGGTATAATTTTTATAATTAGAGTTTATCTATCATTATTTTCTAAAAAAAAAAAAATAAAGCTTATTGTTATTRTATAATTCAGGATTGATTTTGTTGTTTTWAAAATATTCTTAGTTTTCTAAGYAGATTATCTTGATTACGCTCAAATTATGTTTAACATTGAATGTCACAATATTTATTTTAGACGTTGTGTGTA…	AACCTGTAAAATAAAATTTGCTTTTTACTAWCTTTAAAATTGACTAATAAACTCGTTGACAAGACAACTGARAAAGTAATTCTATAAGAATAATGTAAAACTAAGTGGCAAATGACTTTTTTTTTTTAATTTACTAAATTTTTTTWAAAATAATTTTAAATATTAATAAAAAAAYTATTAATTAATTATTTAATTTAAAAAATAATTAAAATATTTTTAATATTTTAAAAAATATATTAATTGGTTAATATTTTTATTAARTATTTATTATTTAATTTTTATAATTTTAAAAAATTTACTAATTAATTTTTYAAATAATTTATGTGTTYGTATKAAAAATATTTTAAGTTTTTTTAATATTTAATYATTAAAATTAATAAAATAATTTATTTTAAATKT…
	Manes.05G099700	Ribosomal protein S4	Hypomethylated	-	3	0	0	5	8428514	C	T	Low	synonymous variant	Heterozygous	Homozygous	AGAAAGTGCGAATGGATCATTTGAAGAGTATATTGTTTCAACATAATATAATATTATTTTTTATAATTTAAAATATAAACGATTTAATATTTTAATTAATATAAAAATTTTAAAAAATATATAGATATAMTAAATATTTTTTAAAATTATAAAATAAAWTTTTATCATATAATTATAAAAAAATAATATTATATTTTTTTAAAATTTATTAGATTTTTAAATAACAGAGAATTTAATTTATCTAAAATTTTAAATTAGATTTATTTAACTCATGASTGAAAATATAAAARATTAATTGAATTTATATCTAAAAAATAATTTATCTTTCTTTATTACAACWGTAAAAGATCTATCACTTAACATCTTAYAAAATTATTTRCCATAATTACATGATATAAT…	AAACTAGTTTAGCGAGGAACACAAAACAAACCACAAGACCCTGTGAAACGAGGCACTAATCGATCAATGGCAGGCGCCAGCACCCCATCCCCAAGCTCGGCACTCATTCTACTGATAAATGAACCCTACACCATTCACCAACAAAAAATTAAAAGAAAAGACTTCACTTCAAGCCAGGCCATCTTASACYATCAACAATAACAAAGCAACTAATTAACTGGCAAAAAAAGAACAAAAAAAGAATCAGAATTGCTTGSTAACATTAAAGMTCCTCAAAAAGCCATCATATAATGACAGAAAATGAAGGAAAGGTCAATAAGAAAAACTCTTTAGGAATGCTCCCTAACAAAACCATTAGTTGCTATTGCAGGACGTCACAGCTCACTCTTCATCTTCTTC…
	Manes.05G134400	Zn-dependent exopeptidases superfamily protein	-	Hypermethylated	6	3	1	5	17873097	G	GTGTGCT	High	splice donor variant and intron variant	Heterozygous	Heterozygous	AATCGATTTTGATCAAAAATTGAATRGAATYAAAYCRGTCTGATTYGATTTKATTTAGTTCRATTTSATCAGTTTCAATTTTTWATAAAYTTTTTACACTTTATTTTTARTATTTTAAAATTTAATTAAAATATTTTAATTTTAATATGATCTAATTTCTCTATATTATTTAAAATAATATATTATTATCACTAATCRGTTCGRTTTGATTTTTTAATTTTTTTCTGATYAAAATCAAACTGAAYCGAAATAATCAAAATTTTTGAAATTAAAAATTAAAYCGAAMCGAAATKAATAAAAAATCAAACCGAATTTTAAAATTAATTCGGTTTAGTCTAATATAATATTATTTGAGTTAGGTTTAACTCATCAAAAAATAAAAGGACACATTACTCTTAT…	ACAAMATTTTTAACATTTCATAAGTAGATAATATCATATACGATCAGGGACATCTGATAGCCATCATAACTGCATTTGAGCAAAATAACTTGCCTTGTTAAATTTATCTACACGAATCAGAGCTTTCATAAGTGTAGTATATGTTACGACATCTGGCTTCAAATCCTGCAATTCCAGTGGCCAACGGACATGTCAGCAGATGGAAAAACAAATTTTAGCTTTCCAATAAAAGGGGAAACTGGAAGTTGTTAAACAATCAATTAACCAATAGTTACATTTTCCTTCATGTACTGCAGCACTGCAAATGCTTCAACATCTCTCCTATCCTCACCAAATGCATTGATCAAAGAATTCAGAGCTAAAATACTAGGGCTCAGGCCATCTGATCTCATTAACCTA…
	Manes.05G184900	KNOTTED-like from Arabidopsis thaliana	-	Hypermethylated	2	0	0	5	25388262	T	C	Low	splice region variant and intron variant	Heterozygous	N.P.	AGGTAATCTTTCTCTCATCTTTTACTCTCTTGTCAAGACAAACTCTAGTTACACTTTCTAGAGGATTCTGAAATCACCCTTCATTCCATTCCATTTTTCTCTCCCCCAGGCTTTAGAGTATTCTTTTATTTATTCAAACATTCTAGCCTACGACAAATTCTGTTTTTCATTTTACTTGTTCAAATTTAATTAGTTACTAAGCATTCTCTATAACAGACACAAACAAGTATTTTAATTCTCTTTTTTGTAATAATACTTGAACTTATTTAGCTTGTATTTCCAGTTAGGAAGCTTTCACATTTAAACATAAAGGACATGTCCACATTATCTAGTTCCTTAGACATACAGATATTCCATTCTTACTTAAATAAAACCATATAAAAGCTATCACATAAACAA…	TTGCATAATCTAAACKTGACCACGCGATTGGYAAKGTTAGAATTAGGTTTCTCCAAGTCTTAATGCAGTTAACAGTTGAAAAGTAAAAAACCCCAATAACATTCCTTGGCAACTTGTTAACTAGTGTTTGATTAGCGAATGTTTCCTAGTCAAACTAAAACTAATGAGAAATTTGGTTGTGAGAAGCATCTTCTACAACCTAAACTAATTTATTGAAATAAATAGGAATATCAAAGAATCAATGATCAATTCTAAACAACTGAAATAGATCCATACTTCAACTAGAGTTTTTCTCTCATTGATTTACTCATCTTTTTAAATTATTACTTTCTCTCACTATTTAGTTTTAATTCATTATCATCAAAACAAACCCCCCTCTTTTTATTTATTTTTTATTTA…
	Manes.05G202300	Late embryogenesis abundant (LEA) hydroxyproline-rich glycoprotein family	Hypomethylated	-	4	2	0	5	27587189	G	A	Moderate	missense variant	Heterozygous	Heterozygous	TCACGTCGGTTTGAGATTCCTGGACGTRAGGCGRGTGTGTTAAATCCCACGTCGATTTGAGATAGGGGCAATATGCGTCTTATGATGGTTTTAGRCACTCCTCCCTATTGAGCTAACTTTTAGGTAAATTAGATYKGATTCAAATTTAAYARTGAGAAATCTATGATGGGTGGTTTAGGAGGGTATGGGTGTGTTTGGCTAAATGGGGTAGTCTTACCATGTTTAGAAAGGAACACATRGAGGAATTATGGGTTTGGTAAGTATTTTTTAGAGTGTTTGGGTAATAATAAGGCTTGTAAGGAGRTCCCAACTTCCTACTATTCTCCAATAATTGTTCCTTCAATCTAGCCATCTCAAATGCCTCATATGAGTTTGCAAGTTTTATCATTCTCATCATAG…	CTATATTATATTTTATTTTCCTCTTATTTTTGAATATTTTAATTTTATTTAAATATATTATTTTAATAGAAAATTAGAATTAATTATATTAATAGATATTAAATTTAGTCATTCTTTATTATAATACAAATTTAGTAGCTTAAGATTTTTAAATTTATATAAATTTTAAAATTAATTTAAATAATAGAAGAATGTAATTGTAAATAATATGAAGCATTAAGGGCACTTTTAGTAATTCTTTATTATCTATTTTATAAATTATTAATATTAATGCGATAAATAATTATTTAAAATAAATCATAAACGGTGATATAATATATTATTATATTATTAAATTTTGAAAATAAAAAATAATTAATAATGTATTTTTATTATAAATAAGTGAATTTTAAAGTGAAA…
	Manes.05G206400	ubiquitin family protein	Hypermethylated	-	5	1	0	5	28169722	G	A	Moderate	missense variant	N.P.	Heterozygous	TCCTTTTTGTTACTTTATTTCGTATTGCTGAATTAGAATTAAATAATTCCCWTSCTATTCCATCTTATTCACAAAAACAAATAAACTCCTATTAGATCTAATCCTTWAAGTTTTTTATTATTTTTATTTTCAATTTTTMSTTTAAAAATTTTAAATTTTTCAAAAACTTCATTTTTGTTTTGAGTAAATAAAAATAAGTATATYTTAAAAAATTATMATTAAAAATTATAAAATATCTTTTACATTYATAAATTRGRRCRATATRATAAGRATATGATAAAYCTATRTATATTAAAAATAATGGTTAATAACATAATTGTAATTGCAACCTGCTAATTTAATTACTATAAAATTTTATTCTTTCAATATGCTTTTTTTTAGATAGCTTTTTTAAAAAAK…	TTATCTCTCATACTTTATCTATTTTTAACGGAAAAAATGACAGAAAGATTATTTTGTTGATGGAGAGAAAAATTAAAAACGTTTTAATAGATTTCTAAAAATAGAGGGACTGACTTGTTAATAATGGCAATACCTAAATGCTAAAATATAAATCTCCCAAATAATTAACTATATAATTATTTTCAAAAATTTTATTTTAAAAAWTTTTATTATTAAAAAATAAAATAAAAAAAATATATATTSATCGTTAATATTCTCTCCCTTCCTCCTCCAAAAATGATTTTATTTCAATTTTTWAAAATACTTATGCTAATCTATCATGAAGAAAAATTATTATCATTAACCTATATAAAAAATTTAATTAWTATGTTGAGAATAATTAAAAGAGTAAATGAAATA…
	Manes.06G008000	MAP kinase 9	Hypermethylated	-	3	0	0	6	1258988	C	T	Low	synonymous variant	N.P.	Heterozygous	GTTCGTCGCTGGTTTCAACGCCGCAACACTTCATCATCATCGGTTTCATCTTCTAATACTGTAAATTGTGGAGATAATAATAATAATATTAGTGGTCAGCCACAATCGTCGGCTACTGTTGTGCGTGAAAGGCTAAGCGAGGAAGGAGTTGGAGAACAGCAGCTGGAAGAGGAGAATCAGCTTAAGGTTATTGAGGATTTTGATTTCTCTGGATTAAAGCACATTAAAATTCCTAAACGAAATACCCATTTCGCTTTTGGCTTTGCTGCTACCACTACTACTACAATGGATGCACACAAGAAGGTATCCCTGCCTTCTCTTGCCCTCCTCGTAAACAATTAAACAGCAAGTCGATTTTTTTGGGTCATCTGTAGTCGAATACGTTGTTTTTTCTTTGTT…	CTCGAAGTTGATTTCAATTCTGATTTCACAGATGATGGAGATGTGGACTGTGGAAGGAAATGGCGCAATGAATAATTTCCTGATGCAATAAAATAATATAGAGGAAGAAGGAACTTGACCATGTCTGCGTCCTAAAATAATACTAGAGCAAAGATAGAAGACAGAGACATACATGCAAGAATAGCAAACCCTCTGAATCAGATTGAGATGGCAAATCTACCGCCAAATTAGGGAACCCGAAACCAAAAGAATTGGGAGAAAATTGAAAGGTGGGCAAATGCTGGAATTGTGTGGATGTGTATCAAATAGCTTGAGATTTATATGGGGAGAGGAAATCTCGTGGATGGTGTTCGTCGCTGGTTTCAACGCCGCAACACTTCATCATCATCGGTTTCATCT…
	Manes.06G012000	Tetratricopeptide repeat (TPR)-like superfamily protein	-	Hypermethylated	5	10	1	6	1754294	A	AG	High	frameshift variant and splice region variant	Heterozygous	Heterozygous	AGAGTAAATTAACYTATTAAAATGAATTTCAGAATCTGTAGTTCTTCCTTCCTTCATCAAAAGATTGCCAAGACCAAATAAAGGGACAACCAAGTCTTCGCTCTCAACGCCTTTGCTTGATTCTAAAATAGCTATTGAAYGATGGTAKACCTCTATGGCTTTTTTTACTCTTCCAATAGAACCAAGAATTTTTGCCATCCCCAACAATGGTGAGACAAGAAATATACTACTTTTCCCTGGAAAACCAATGTAAAGRTGCSYGTTGASCTTTAGAATCTYTAATTGCTAATAATTGAAGAAAATTTCCAAAGATCAATTATAGTACTGTGGTCAAATGTAAAATCTATTTGAAAAAATCATGCAGTTGTTGSTTTAGTCTCAATTTTCATTTACATGAAT…	GTTGWTGAGCTGAAGACCCTTTCTATACAAGTCAATAGCTTCTTCAACGTTCCCTATGTAAAATTAGACATATGAACCATYGTCAAGTGTTTGCGTGTATATACATATAGAAAACTAGAGTTTAKCAGCTAATATTGCCCAAGMACTTAATAGCCTTAGATCAGAGAATCCACTGTCACAAGTGAGTCTTTCAAGAAGCTCAATGTAAAGGATGTCTGAATGCCTAGCTTACCAGTTGAGCACTTTGCATGGGCTAGAGAACACAAGGCCATGCCAACTCTTCCGTCATTTTCTCCATATAACTTCCTATATATGYTCAAAATTCTAGACAAACAAAAKAACAATGAAGTAAATAATCATACCTAAGCACTAACTATTCAGCRAAAGCAAAACAGAGAG…
	Manes.06G013000	protein kinase family protein and C-type lectin domain-containing protein	Hypermethylated	-	15	5	0	6	1991259	G	C	Moderate	missense variant	Homozygous	Heterozygous	AAAATATAYAAGATATTTARATTTAATTTCCCCAAACTATTTTAAGCTACGKAKAGAATACTTATTYACAYTTTSAARAACCGCATTTAAGACTCAAAAGAGAGGAGTRGAGTATTGGTGGTAGTGTTAGAAATTCCTAACAACCTCCATTAATATTTCCTTGCTATTGACCRAGGCAACGCATTCACCTAAATCAAGAACTGGACCTTCTTCTGRTTAYTCTCTCACTGATTGAATCTTCAAGCGGATGCTKTGAACAATTYTAAGTKACCCATTTCACAGGAGCTGAAAKKTTTTAATTTTTCTTTTCTGGGTAGCCCAACGGATTGGTGGRAAGTTTTAACTTTAATTTTCTGGGTAGCYAAACGGACAGTTAGGGTTCCTTTCCCCTTTTTTGCT…	AGAAAATTAAGTGTTGAGGAAATTGGGTTATTGAAAAAAGAAGGAATATTGAAGGCAAAATTAGATTTAAATTTTTTTTTATTTTTTATTTATTTTTAATAAAAAAAATAAATAAATGGTAGAAAGATTTTTTTATAAATGAAGATAAAAAATAAAATTTTTTAATAAATTTTTAAAAATATAAAAATTAATTTATTAATAATAATAATATTAAAAATAAAAAAAATATTTTATTAATTTGATAAAAAAAATATTTTAATAAATTTTTAAAAATWTAAAAATTAASTWATGATAATACTTAAKTAAATATTTTTAAAATATAYAAGATATTTARATTTAATTTCCCCAAACTATTTTAAGCTACGKAKAGAATACTTATTYACAYTTTSAARAACCGCA…
	Manes.06G049500	Galactose oxidaseandkelch repeat superfamily protein	Hypermethylated	-	4	0	0	6	14235870	T	C	Low	synonymous variant	N.P.	Heterozygous	TAATTTCTAAAATTTAATTTAAAAATAAATGATTTTAATACTTTAACTCRTTAAACTGAAATTATCTTTTAAGGGTAAGAGATTTTAGAGTTCAAACTAAGAGATATTATATCCTGTATAGCATAGGRTTGTTTTTAAAGAAARAAGAATCCATGAAAAAAATAAGGATTTCCTTTTCTGTGAATTTACAAAATAATATTTAGTTAATTAATTAATCATTGATTTTTTTTTTTTTTACAAAAAAGTATGCCTTGTAAAATCCATAGATAAAGAATAAAAGAAAGTTATTTTATTGTCACGTATGATTTGAATATTGAATAGAGGATAGCCGTAACTGTCATAMAGATAAGATGGTTGCGACTTACAATTTGATTTGATTTTTTTCTGTGGGACTTACAA…	ATATCACCTAAAAAAAGGGGAAATCCTTTTTGTAGGCTGTGTTTGGGAAAGATGGGATAGGCTGCAGTGATTGATTTATGGCTTTTACTTTACTTATTTCTCTCATCAACTTAACTTTGTTGTTGGAAAACTGAGTTTCAAAATTGTTGCACTGAAAGGAAATTTTAAGGTGGGAGTTTCCTTTAGAAATTGGCCACACCTTCACACTAGTATACAGGAAATTTCACCATCCCTACCCCTATGTACTGCGTTCAATTCTCACAAGGAAGACGTATTCACAAGCATCCATTGTTTGACAAGTGAATTTTCTCTTGTAGATTTGTGGGTTTCTTCCTAACCATTTGACTGATAATACTCCATTGCTTGGCTACAATTTTTCTTTATTTCTCAATATTTTTG…
	Manes.06G051100	3-ketoacyl-CoA synthase 11	Hypermethylated	-	19	7	0	6	14435206	T	A	Moderate	missense variant	N.P.	Heterozygous	NNNNNNNNNNNNNNNNNNNNNNNNNNNNNNNNNNNNNNNNNNNNNNNNNNNNNNNNNNNNNNNNNNNNNNNNNNNNNNNNNNNNNNNNNNNNNNNNNNNNNNNNNNNNNNNNNNNNNNNNNNNNNNNNNNNNNNNNNNNNNNNNNNNNNNNNNNNNNNNNNNNNNNNNNNNNNNNNNNNNNNNNNNNNNNNNNNNNNNNNNNNNNNNNNNNNNNNNNNNNNNNNNNNNNNNNNNNNNNNNNNNNNNNNNNNNNNNNNNNNNNNNNNNNNNNNNNNNNNNNNNNNNNNNNNNNNNNNNNNNNNNNNNNNNNNNNNNNNNNNNNNNNNNNNNNNNNNNNNNNNNNNNNNNNNNNNNNNNNNNNNNNNNNNNNNNNNNNNNNNNNNNNNNNNNNNNNNNNNN…	ATCTGTATAGGATCAGACCAGGGAGACCGTAGAGGCCTTCAGTGAGTTAGTTGCGTCATTGATAGGCAAGCATCAACCAGAGGTGAGTAGAACTAAACTAATATATTGCTTTAAAGTAATCAAACTTTTTAAGCATGTTCATGTATCACGAATGCCATGTTTATGTATTAGGCTGTTTGCATTAGAACTCATGAATATGATGCATTGCATAATTTGCTGTTGATGTGGATAGATATTGGATGACTCACTARCCCTCGAGATGTTATGATATAATATGATACGGAAAGACCAAAGCTTGCCCATTCTACGCCCCTGGCACGATGTAAGGGAGAGACCAGGGCTTGCCCATTCTACGCCTCTGGCACATTGGATATGTTATGTTATGTTAAGCAAAAGTCG…
	Manes.06G052400	Protein of unknown function (DUF3511)	Hypermethylated	-	2	2	1	6	14740302	A	G	High	stop lost and splice region variant	Heterozygous	Heterozygous	NNNNNNNNNNNNNNNNNNNNNNNNNNNNNNNNNNNNNNNNNNNNNNNNNNNNNNNNNNNNNNNNNNNNNNNNNNNNNNNNNNNNNNNNNNNNNNNNNNNNNNNNNNNNNNNNNNNNNNNNNNNNNNNNNNNNNNNNNNNNNNNNNNNNNNNNNNNNNNNNNNNNNNNNNNNNNNNNNNNNNNNNNNNNNNNNNNNNNNNNNNNNNNNNNNNNNNNNNNNNNNNNNNNNNNNNNNNNNNNNNNNNNNNNNNNNNNNNNNNNNNNNNNNNNNNNNNNNNNNNNNNNNNNNNNNNNNNNNNNNNNNNNNNNNNNNNNNNNN	NNNNNNNNNNNNNNNNNNNNNNNNNNNNNNNNNNNNNNNNNNNNNNNNNNNNNNNNNNNNNNNNNNNNNNNNNNNNNNNNNNNNNNNNNNNNNNNNNNNNNNNNNNNNNNNNNNNNNNNNNNNNNNNNNNNNNNNNNNNNNNNNNNNNNNNNNNNNNNNNNNNNNNNNNNNNNNNNNNNNNNNNNNNNNNNNNNNNNNNNNNNNNNNNNNNNNNNNNNNNNNNNNNNNNNNNNNNNNNNNNNNNNNNNNNNNNNNNNNNNNNNNNNNNNNNNNNNNNNNNNNNNNNNNNNNNNNNNNNNNNNNNNNNNNNNNNNNNNN
	Manes.06G078800	DNA glycosylase superfamily protein	Hypomethylated	-	3	3	0	6	19304366	G	C	Moderate	missense variant	Homozygous	Homozygous	GATTATCGAGAAATGCTATATTTYTCTTCTTTTTTTCACRGTATAAAAGAAGAAAAACCACATAAGTAAAAGTAGGCTATCCTCTTRCACTACTCAAATTCTAAGCAATTTATTACATTATCTCTCCTCTCCAGTATACTAAYTTGAGCGTCGGGTGGCTACCATGAGCACCCATCACTACCTCACATTCTATTCCTTGCAGTTTAGTMAATTACARCACAGTTYTACTTTTCAGCCACATCATTTGATTCCGTTGCTCGAAAATTCATTGAATTCTCTCTATTTATTTGRATTAAAACCAGTCTCTTRTTTTTTTTCTCTTTGAAGAAGGAGTCTCTCCTCTCTATTCTTGAAACGRCCAGAATGGTACATGTCATTGCARGAAAACCTAATAAGAGT…	GGAAACCCTCGCACAGAATCGCGAGGGAAACAGAGCCGTACGAATAAAYTGAAAAGAGGAATAAAATTGGGARAAAGAATCACCAGAACGGTATGCTCTAAGAAAAAGCGTCCAGATTCAGGCGATTTTGAAGGTCCTAAGGAGGAGGGAAAGAAAGAATGGAATCGCTCGAGTTGACTCAGAAATYACCCAAAGCCGATGACAGGGAATGAAAAACCCTTCCTYKATTTCTTTATTTGTATCGGGTCTCTGCCTATTTCTCTCTCTTGCCCTAATCTTTCTAGGAACGTTCTTTCACTAACTAGATGTGAAGCCTGGGGTTAACCATGGTTACTTGTTCACTCCATTCTCTCTCTTTCTCTGTATAGGTTGCTGTCTGGGGGATTTGGAAGACTCTAG…
	Manes.06G114700	RINGandU-box superfamily protein	Hypermethylated	-	1	2	0	6	22296244	T	C	Moderate	missense variant	Heterozygous	N.P.	GTCAGCAATAAAAAAAAATACAAGGATACTAAAACTAGTCCTAATCAAATGAGTTATGATCTCTAATCCATGCTTAATAATAATAAAACAAAGTAAAATGCATGAAGAGTGTGAAGGTTATTACATCATCCAAGGCAGATGACGGGTGAAGAATATATAGGACTGATAGAGAAGAGGAAGCCTAAGAAAGAAATGGCTGTCACAGCCCCCAGGAGAGTATCAGCTCCCGTGTGGAAATATTCTGCTCTTAACTAATTTTGTCTGTAGTAGCCAGGTGCCTCTCCTACACATTCCCCTCTTCTTAAATAAGGAGTGAATCCTCAGTCTCCATGATTCCCGCAGCAGTAATTTCCTTATCAGCAGAATAGAATATTCTCCTCTTACCCTCCTGACCCTTAG…	CTTCCACTCATCAAGTTTGCTTAGATTAAGAGAATATAAATCGTCAAGTGTAATCTCTTGGTCTTTAATCTCCATCATCCCCCCATATATGTACAGTGTATCTTTGCCAACAACCATGCARGMGTTTATACGTCCACARGGCTTCACTATCTACAAACTTGGACCAGATYAATAAATTAACAGTCAWATAAACTAAATGCCCGAATCAATAAACTCTAAGTCTGTGACAAACCTCTGGTGAAACAGAATTTTGCTGAACCAGTTTAGCTTTAGATGCGTCARGCCTTCCATCAAATTTGGCACCCAAAGAACCAACATCAATTAYGGCCATGTTWGTTTTCATATGCTGAGATATTTCATCARTGGTGCTTTCAGRATCAGCTGCATCTTCAAGGTAAT…
	Manes.06G151900	Protein kinase superfamily protein	Hypermethylated	-	3	3	0	6	25538303	G	T	Moderate	missense variant	N.P.	Heterozygous	CTATTTGAATATAAAAAAATAAATCTAGAAAAAATAAATTTAATAAATTAYGAGTTGAATTAACTTTTTWAAAAAATAAATAAAATCAAATAGTATTTATATGAATAATAAATTAAATTATTCAAATTAAAAATATATTAAATAGATAAATTCAGCTATTTGAATAATAGATTAAATTATTTAAATTAAAAAACATTAAATAGATAAATTCATYCAAACTTGTAAAATTTTATTTATGTAAATTTTCTYCAATCAATTTAACTCTCTAACTTAAAAACTTTATTTTTCTCTCAACTTAAAAACTTTATTTTTAGTATTTATATTAAAAAATAAAATAAATAAAATWAAAAATTTTACTAAAAAAATAAAATTGTCCCCAAACTTAAATTTGATCCGTCT…	GTATAGAGATTGGAATTGCCTTAAGCTTTCACAGCAGACGTTTAAATCACAACAAGAGAGAAAGAGAGAGAGAGAGGAGAGAGTAGTTCATAAAACAGGATGTTTGGATCTGGAGAAAGTAAGGGATAAAATAACTGCTTCACATGACACGGATGAAGAACAGAGCAAAGGGACGGGGAGGGAGCAATATCTCGTGGCACCGGCGAATAAAAAATAGACACGTGTTAACGGCAGTTTGGAGGGCATCAATGTAAGGGCCATATGGAGGGCAATTGGGGAAAATCAGGGTTTTCCCCTTATGGAATGACTGCCACTTGGCAGCCTTTTGTACTGGATCAGAWAAGTAAAGTGGGTGCCGTTTAAAAAGAGAAGGTAATGCCACCCGTCAGATTAGGTTTC…
	Manes.06G156800	manganese tracking factor for mitochondrial SOD2	-	Hypomethylated	6	3	0	6	25887084	G	T	Moderate	missense variant	Heterozygous	Homozygous	GCTTCAAGAAAGYTTGAGAAAGAAGAATTTTGTGCTAAGTTGAAGAAAAAAGCAAGGGTACTTGTAGATGTAAGGCCTTGCAGCAACGGAAGTTCTTCCTGCGTTCAATGCTAATATCTTAAATATGTCTTAAATTACTATTTYATCWGTCAGGTTGAGCATGAAGGTGCTTCTGAAAGGCAAAAATCAGWCCATTGAGTGCTGAAGGATGGTTTTCTGAAGCAAATGTYTGKCTGTATTCATCAAGTTGAGTRTAGATTATGGTGGAAAGTGTACTTGRCAGAGAAAGCTTTACAAATACCTGTACTCATGCAACACCCTATCTCTTYCTCGTTCTTCCTCTCCTCCTCATTTGGAAAATGTTATGTTTCAGTTTTGGATAAATTTGTTTGTAGCCCT…	GATTATAGCAAATGGTATTATCTTTATAGAATAATAGAAAYCTCTGAGTTCTAAATCACCTATAAGAGAAGCAATTTTTCCTAATTATTTTGTTTCCTCAAATTCTGGAAAACAAATTAAGCATAAAACACTAAAAAGAATGCATTAGTTACTAACGAAGAAGAAGTTACCATGTTACATAATTGTTAGAATGCCAGGACTCGGAGACTGTTTCTAGGTTTCCCACTTTCCTGCGTTTTTCTCCACTACGAGTATCCGGCGGTATTATAGAAAGAGAAAGCCGGAGAAGTATGAAGTTTTAACGACGCTGACGTTACCAGGCGAAGGGATTGAATTGACCGGATTACTAGCTCAAGTAGTAGCACAATATTTTAAYTGATAAATTATTAAAAAAMTTAA…
	Manes.06G176300	FTSH protease 12	-	Hypermethylated	9	4	1	6	27516737	G	A	High	stop gained	N.P.	Heterozygous	GTTTCCTCCGCTGGCYTCCRCTCCACCAGTCTTCGCCGCCTTGGCTTCGCTGCTGCTGACCCTATTTTAACTMGTCATGTTGCATCCAAAATTCAATCTTTTGGTTCCGGTAAGGCCTCGAGGGCAGTGGTCCTCATGGCGAAGAAGAGCGTGGGAGACCTGACGGCTGCGGATTTGAAGGGGAAGAAGGTCTTCGTGAGGGCTGATCTGAATGTGCCTTTGGATGACAACCAGAACATCACTGATGATACTAGAGTTAGAGCTGCAATCCCTACAATTAAGCATTTGATTCAAAAAGGAGCTAAAGTCATCCTTTCTAGTCATTTGGTATGTGCAATATCTATAATGATTTCCAGGTTTTCTGYGTTTTTCATAGTGATTTTGTTTCTCCARCGGTAT…	CGGAAACTGTAACAAAACAGGACGTTGACTGGTTTGAACTATTATTGTTGAAGGGCAGAGAAGTGGATTCTGTTTGTGAGGGACTGCAAGGTTCATTTTGAATTGGTATGTTCTACAGAATCTCAAAGCATGCCATGGAGGGTTTTCAACCGAAAGTAGGGTTTTTTCAAAATGTTTCTGCTTGTCTGGGGGGTTTTGAGCTTTATCCAAAGGCGCATTGGATTGGAGGCATCATCACCACCAGCTGAAGCCTTTCCTCTTGGAGTGGGTTTTGAAGATTTGGACTGGACAGTTAAACATCATGTGGGCTGGGTGGTATTGGGCAAATAGGAGAGAGAGGGTTAAATAGTAACGCAGAGAGAGTAGCAAAAATATCAAAAGTATCGAACCTCTTGAACC…
	Manes.07G028400	dynamin-like 3	Hypomethylated	-	18	11	0	7	2680614	T	A	Moderate	missense variant	N.P.	Heterozygous	TTCATTTTTTTAACCATGAAAAGCAAYTAAAATAAAAATAAAAATAAACTATTATAGATACRMTTGTAGKRTCAACATTCGGTCKRTTYGATTYAAAATTAAAYYRAAYCGAATAAATTAAAAATTAAAATTTTAGTATTTATAAAAATTGAATCGAATCGATTTTAATCAAAAATCAAATTGAATCGAATCGAATTAGTCTGAATTTTAATCTTGATATAATATCTCTATATTATTAAAAATAATATATTATTATTATTAATAGATTTAGTTCAATTTTTTTAATTTTTATGATCAAAACYAAATTRAAYTGAAATAATTAAAATTTTTAAAATTAAAAATYAAAYCRAATCRAAATRAATAAAAAATTAAATTAAAATTTTAAATTAATTYAGTTSG…	GAATGGCTTCTCTTCAGCATAAGGATGTGAGTTATGGAAATGGGTTATGTTCAGGAGAGTACCTACTTTCAAAGTAAAACCATGTAATTTGCAATATGCAGTAGGATGTTAATTAATGCTTCTGAATGGCTTTTCTTGTGGATTGCTTTGAAAATGTTTGGATGAATTAAAAGAGGTAAACAGGGGAAAAATGAAACCAAAAACAATAGAAAGGGAAAGAGAATGGTTTAAGGTTGAACTAGTGAAGCTTTCTCTTTTGCTTTCTTTCTCGAAGGATGCATTTTATGACTATTTTGATGAAGATGCTATGAGATATTTTAATATATGTTCTCCCTTTTTTGGACATCTTGAGCAGGGTGCTGGTAAATCTGCTGTGTTGAATAGTCTTATTGGACACCC…
	Manes.07G132800	Leucine-rich repeat protein kinase family protein	-	Hypermethylated	6	23	1	7	25737684	C	CTT	High	frameshift variant	Heterozygous	Homozygous	AGAATTAGAGGGTTAGAATTTTTTTTTTTTTAAGAAAAGTATTAATTTATATAATATTGAAAAAATCAATTTGGAAAAGACTATTGTGTTATTTTTGGTAYTTTTATAATTAAATTATGTTAATTATAAACTGTTGTTCTCAATAATTGCTCTATCATACTGACCCTTACTTGAGAGAAACAAAAACAGTCACCATATTCTTTTGTTGAAGCAGTCCAATTAAAAAAAAAAAAAAAGATATTCTTTAGTTTTGAAAAACCATCTGTAAATATTTCAGTAGAAATTAAGTGTAAACGCAGGTTACAACCTATCAATCAATTTAATTTGATTTTCTTTTRTTTAAAATGACTTGCTTATTGTTTTATGAAAGTTCATTTTCAGCTCGATTCTTAATTTCAA…	TGGAGGGTCTTCTAGGGGTTTGGAGTTGGGATTTGGATCCATTTTGTTCTTCTAAAAGAATGRCATTGATATCTTTGAAAGATGAGCAGGAGAAGTACCTTGGTGAAGGTGGCTYCGGCGGCTGTCTTGGGGAGGTTTGAGCCCTACTTGGTGATCTCAGCCACTCTAGCCACATTAGAGAGAGAGAGAGAGAGAGAATGGAAGAGACATGAGACTAGTTAGGATTACAAAGTAGGACTGGACTGGGCTTTTGATGCTATGAAAGAAAGGGATTCTATAACTGTAACAATGGAGTGTCTGATAAAAAATCTTCGGAGGTCTTTAAAAATATTAGATATTCTCAATATTTATTCTAAATTTGGATTTAGTAAGAAGGAAAGTAATTATATATATAGTCAA…
	Manes.08G017000	Eukaryotic aspartyl protease family protein	Hypomethylated	-	18	17	0	8	1593049	A	C	Moderate	missense variant	Homozygous	Heterozygous	TATACTGTTCTTTTTTWCYTTTTTTCAGGTTCAGCTTAATTACTTTGATACTGCCAGCTCATCAACCGCTGGGTTAGTCCCATGTTCGCACCCTATTTGTACTTCAGAAATGCAAACCGCAGCAACTGAATGCTCTCCTCAGAGTAMTCTGTGCAGTTACTCGTTCCAATATGGAGATGGAAGTGGGACRACGGGTTTTTATGTTTCTGATACCTTTTATTTTGATGCTGTTTTAGGCGAGTCCTTGATTTCCAACTCTTCAGCYGTCATTGTCTTTGGGTAAGCTCATCTAATTCATACAGGAACTGAAGATGCAAAGGTGAATGGAATTTACTAGAATTATCACAGCAAATAAAAGAKATAGGTGGAAGAGTTAGAAATGAAGCTAATTATATAAAC…	ACAGTATGTCATTTTCCTCTGGAACTTTTCCTCAGAGCCTTCTTTTGTGCAGCACTCTTTGCTTTCAAAAATGTGACCTTATGTTTACCRCATGTATTCTTATAGTTCAGTTTCTGTTGGAAAATATGAATATTGGATTTCCAGTAAGTTTGATCACTTCCTCAAAATTTTCAGGCCTCATTATAATTTAAATCTTCAGAGCATTGCTGTCAATGGACAACTGTTATCAATCGATCCAGCTGCTTTTGTCACATCAAGTAACCGAGGAACTATTGTTGACTCTGGAACAACTTTGGYATACCTTGTGSAGGAGGCATATSATCCTTTCGTCAGTGCTGTAAGTAATTTCCTGTTAATGTGCTTRCAAGTTATAGGACAAATGGAACTGGATCAACATTT…
	Manes.08G020300	Zinc finger C-x8-C-x5-C-x3-H type family protein	Hypermethylated	-	23	6	3	8	1863081	CA	C	High	frameshift variant and start lost	N.P.	Heterozygous	ATGTACACACACACACACACACATATTGTTTGCTGAATGCTGCATATTGCTTCAGTCACTCAGGGAGTTGGTGGTCTATATTTATCTTTTGTTCTGCAATTTTAGGGAGTTAAGGAGGCGCTTATTTGGGAGGAGTAGGCGAAGACGTAGCCGCAGTAGAAGCCATAGTCCTAACAAGCTCCGTGGTTATGATGAACGCTTGCATGGTAATCGCAGTTCGGGTAGACGAGATGATGATAGGGATCATTACCATGAGAGGGGCAGGAGGCATAGAAGCCGAAGTCCTGGACGCAGAGGAGGACGAAGCAGAAGCCCTGCAGGAAGGAGGAATAGAAGTCCTCCTGCTAGAGAGAGCAGTGTTGAAAGAAGGGCTAAGATTGAGCAGTGGAACAGGGAGAG…	GAAAGCCTCTCGGCCTTTTRCTCAATCAGGAAAACAACTGACCGTGATACATGGGGGAAACTTTGCCATTCCAAGATTCAACTACTGTATTAGATTTAAGTTTGTGCAATATGAGAAGCAACTTTTTTCCTTTTTTTCCAGTTACTCGATRTCGTTGTTTTTTAATATTTTATCTCGTTGCTTTGGTTTGGCATCATGTTGTGAGCTTGTGACCAAAAGAATATACAAGTACACTTGCTTGAATCTTAGARTTTTTTTYCCTTGTTTCTTCTATGTTCTGATTCTTAATATCAGAAACTTTCACGCCACCCAKGTATATCTCGTTGCAGGAACATTATATTACCAGAAAATTTGTTTTGAATTTGGCCCCTAAAATTCTAGGGGAATTTGGGTTTGAAA…
	Manes.08G028700	Helicase protein with RINGandU-box domain	Hypomethylated	-	1	0	0	8	2567708	A	G	Low	synonymous variant	Homozygous	Heterozygous	TGTAAGGCTTGTCTGCTTGATTTCTCTGCTTCCTTGGGACAAGTCTCCTGCCCTACCTGTTCTAAGTTACTTACTGTTGATTTGACTGCAAATGCTGGTTTTGGAGATCAGACTGCAAAGACAACCATTAAGGGATTTAAATCCTCCAGTATTCTCAACAGAATACAATTAAATGATTTTCAGACAAGCACAAAGATAGAAGCTTTGGTATGTGTTGCATGAAAGTCTTACATTCATTTTATTTCTTTGGATTAATAAAAGAACTTGCTTTATGATTTGAAATGCATTGTACAAGTAGTTCTTATGTTTCCCATACACTGTCTGAGGTAGCACAAGAGCAAAGGAATCAAGAGAAACAAATATTCAGAGATTCAACGGAGAGAAGCTAATTATCTAGAG…	AGAAGGCAGACTTGGTCCAACAGGGTCAATCTGGRAAAGTCATTGCAGCCCTAAGGGACTTCYCCCTAAGARAGATCAACATCCCAGTTGATCCYCGAGCTCTTTTTTAACTCGACAACCACAAAGGCCTCARMCCAGCATTTTATCRAGTCCTTATACTTAGTAAAGATGGATAACYCTRTCCRAGAATCAAAATAGTAGAACCYRTGGTTGGACYGGATGAGGTGGAAGAAGGTGGAGAACAAARCGACAGAGGGGGCAGACAAACGGACTCAAAACAACAYATAAACAGAATRGAATTGGRAGACAACATATGGGGAGTCACTSTGAAATGATARAAGACCTCAATAAAGAAAGGGKTAAAAGGAAARGGCAGCCCAAAATCACGCTACTTGACAA…
	Manes.08G059900	Transmembrane amino acid transporter family protein	Hypermethylated	-	10	8	0	8	6718506	C	A	Moderate	missense variant	Heterozygous	Homozygous	TTAAAAGTAATTTCACTTATTACTCATTCTACTCYAAATTTTATNTTTTTTTTCAAAAYGATAAATTTAACTCTCATATGAAAATWTCTRTACACTTTATGAAAATTAAAAATAGATTTACCAAAACTTAAACAAAGTTGGCAAAYATGGAACAAAGTCAATAATTAGTAACACAATTTCTTTTTTTTCTTTTTTCTTTAATAAAATATGGCTATTTTCTGTTGAAATTCTATGATTTTTAATAAATTTAAGTACTCAATAAATCTTGATTTTAATTTAGATATCCAATGAAGTAAATCAAATAATACAAKGATATAAATACGTCTACAGCCTATTATTTTTCATGATATTGTCGCATTTAATYCAATRAAGAGTAATTTTATTTWTTTTTATAATCAA…	AGGACACAGGCAAGCAGAAATTAACTTAATAGTATTTATATTTCAATTTGGGAAATAAGTACAAGKAAGCCCTTTATTTTCACTYAAGGGCCAAATAAGCCCAATTTAAAATTTTGAGCCAATTAAGTCCCTTGTATTTTTATTAAGGGCCAAATAAATYCTAACTTRATAAAATATTATTTTTTATAGTTTAAAACATAAAAAWTTTAGTATTTTAATTATTATAAAWTTTTTTAAAAATATATGGATTTAATAAATAATTTTTAAAATTATAAAAATAAARTTTTATTATATAAAAAATATTTTTATTATTAAAAAATAATATTATATTATTAAAAAAATAATATTATATTAGATGAGAGATTATTTGATCCTTGAGTAACAGTACAGAGGTTTAAT…
	Manes.08G132300	Pseudouridine synthase family protein	Hypermethylated	-	0	3	0	8	29940503	C	G	Moderate	missense variant	N.P.	Heterozygous	CCAACMGTAATCAATCAACGCGAAGTTTCAACGTATAATATCTCAATTATTCAACAATCAAACAAGCAAGTTTAAAATTATCAAATTTTACTGCCAATAAAGCAAATCGAGATAGAAATGAACCCAGAAATACTCACCATCAGGACCAAGACTAGATCGCTTCTTGGGATCATTCAAGATGGATAAACCATGTTTCAAGACCTTGTCAGAACGCCTAACTTTGAGCTTCTTGACCAAACAGATATACTCCCAAGCACCACCTCCTCCATGCTCCACCTGACTCTCCAACATATTCAACTGTGTCTCCTCTATTTTGGTCACCATAGAGGACTCGAAATTCTCTCACCCCCGCCTTCTCTGTTCCTGTCAGTGTTCTCTGACCGGTTTTAGGATCTATTG…	ATCATTGATGAATAGCTGATAGATCATTGATGAATAGCTGATATATTGATCTCTAAAATTGTCACAACTACGAATATGGTACACAGTGAATCAATCAGTTGCTATAAATCTTCAGGTTTGAGAGTATTCTCCTTGAAGCTTTTTGTCAACCATATAGCAGTTTCCCTGGGGGAAGCCTTTCCAGGCCCAAAAGGTTTCAGGAGCACACAAAGCTCTTCATACCTTTCCTCTTGCAGTAATCTTGCACTAAATTCAAGCAGCCCTTCCAGGGCTTCAGCACGTTGCTGGAATGATGAAGTGTCAAACCTGTGGCGCCTTGTGTCTGATGAGGTATGGCTTGATGCCCCTGCTGTTGCATTTTGATTAGAGGAATTGCTTCCTTCATCTTCGTTTACCTGA…
	Manes.08G157100	Major facilitator superfamily protein	-	Hypomethylated	10	8	0	8	32044349	G	A	Moderate	missense variant	Homozygous	Homozygous	AAGGAATTATTCATAATGATGACTTTGAACTAACATTTTTATCTGCAGGACTCGGGAAAGGTATCGAGAGAGGGAAAATGGAAGGTCCAGTAATGAAGGAAGTACAAGAACTAATAGTGGCAGCTTGCAGGCTGAAATTTCTACTACTAGTTCATCTATGGGTATGCCAGCTGTTGTGTTGTCTGGGTCCCGACCATTTTCAGSCCAGCCACCAACAATTCTGCAATCCCGTGATCGCGCTGATGAATGTGGCAGCAGTTACGAAGAAAATTTTGATGGGAGTAAGGACTCAGGTGATACCGGTAGTGTGGGGGATCCGGATCTGATTTCGGCATTTGATGGACAAGCTGGTGGATTTGGGTCTGCTCAAAGGCATGGGTCTAGAGGGAGCAAGTCGAG…	ACCCTTCTCACAGCAAAATTTACAAGGAGATGCTATGGATCGTGATGAAGAGACTGCTCGGATTCAATGTAATTCTTTTTCCTAGCWCCACAATGTTTCAACTTGCGCCTCTTTAGTGTTTAAYGGAAAATGGTCCTKTTCTTTTCAATTGTATGTAAACATCTAGTACTTGCATTCAAGACTGAAGAGAAGAAGMAGCAAAYATTTTTGTGAGTTCATGTTTATTTAAMATTGGAATAAAACCTATGGTAATAATTTACTTTCTTCATATTTTTCTGTGGAGGTGGTAATGTGGACAGTTGGATGGGTTGATGGATTAAAAACCCTCAAAAGTTCTTGGTAGTATTTATTATTGGTCATGATCCTTCTCTTTTATCTTTGATGTAATTAGCGTTGATC…
	Manes.08G161700	hydroxyproline-rich glycoprotein family protein	Hypomethylated	-	9	7	0	8	32348948	C	A	Moderate	missense variant	Homozygous	Homozygous	AATTAAATTTAAATTACTTATCATCATGCCAAACTCATGYATAATTATAATTAGTGTYTATATTGTTTATTAATATTAATTTTCKCTTATCAAATATTTAAAAATAAATAAAAGAATTTCATTAAAAAGCCATATCAAGRTTGCATATTATAAGAGAGTCCAAAGCTTTTATAGACAGATWCAAGGTCTACTTAGAACAAAYATTTCAAAAGTAAGGTTTGAGGACTCTAAAGGATCYAACTAAACATCAAAACCTATAACTCTACCCGAACCCAACTCTCCAACCCGATTAATCCAAAAACAAACATGTTGCTCTYGTGTRRGAATCRGCATTCTTCGGCAACAAAAGAAGGGATTTCTCTTCCTCATRAGCTGAAACTAATCACAATCAGAAGTTCA…	AATGTGAAAACTGGGATTCTCATTTATCGAAATATTCAGTAATAAGTCCTACTGCATTGGCATAGTATTCAAAAATCTTACTTATCGTTGAGATTTATTACAAAATAATTTTTTAAAAAACTATTAATTCATTTTTATTGGGTATAAAAAGCATTAAGAATACAGATTCAACATATACATTCTACTAATCATTGATAATCGCTTATAATATTTAGTTCACTCACCAATTTGAATATTTTTTTGAGTATTCGTTCCCACTTTAATTAATTTATCATAAATTTACTTTAAGATATGACTGTCTGTCACATTCTCTATTAATATTTATTATTTTTTTAATTTTTGAATTTTATTAAAATTAATATTATGTCTCCTAATTTTTCAAAATTTAAATTTTACTGG…
	Manes.09G038200	P-loop containing nucleoside triphosphate hydrolases superfamily protein	Hypermethylated	-	12	3	0	9	5266100	C	T	Moderate	missense variant	Homozygous	Heterozygous	AGTGTGTATTTTCAAACTAYCGTTTGGGATTGCTTTGAGAGGTGGAAGAAAAATAGGAAAGAGAATTTTCAGAGAAGGGATTCACTAACCTGGCTCTGATTTTTGAAGAATGAGAAAAGATAATAGCTCGGRACTCAAACCTGGAAAGAGGAAGTAAAGTTYGGGTCTCAAACTCTTAAGGAGGAAAGGAGGCAGAAGTTTAAACACCAGAAAACCATAATTGARACACTTATTACCCAGAAAATTCCCATCAAAACAGTAAAAGAAGAGGGAAAGTGAGCTGGGACTTTAAACCCAACTATGAAACTGTGAAGAAAAATAGCAGAACTTTTAAAAGGGAAGAAAGAAAGGAGGCCTAGAATTTTAGAGCTCTGATACCATATTAATTCAAGAATTAAA…	GATATAGCTTTTCCAAGTTAGTCCACCAGTCACATGCAATATTTCACAKAAGTACTTTTGCGAGCTCRGCTTAAGTGCAAASTAAATACTAAAGGCCAAAAAACAAAAGAAAACCCAAAATCTAACATCTATACATTTCAAAAATTAGAAGTGGAAATAGCTAGTCATGAMAATAAATCTCCAGATGTCCAATTTCCTTAAATGAAGGGCCAAACAYTAACATGAACAATAGTATGGTTCAAACCCAAAGGCTGCTATTTCAACATTCTAGATAATGAAATGAATGGCATGTAGAATTTAGCTAATAAGGTTAAACAAGCAGAAACACATTGCCTACCAAAATCCACAAAATACATACCCGTAGCTTCAACCARTTTAGCAAGCCATGCTTCCGGGATT…
	Manes.09G039500	DNAse I-like superfamily protein	-	Hypermethylated	1	2	0	9	5391606	C	G	Moderate	missense variant	Homozygous	Homozygous	AAACCAAGTGACCAACTAATGACTTTCCCATGCCACAAGGGACTAAATAGTAAATTTCCCTTTAAAAAATACAGAAAAGAAAGAATAATCAGTAATCGTCACCAATTTGTACATCTAAGTTTACTAATGCTGCAATCGTTCATTCCATAGAAATTTCGTGGCCATCACAGTAAAGCAACCCCACAAATTAATAACGCTAACACTACTTATCAACAAAATTCACTATCAATAGGCAAGCAACTAACCAGCTCTACATRGAAGATCTTAATAATTTAACTCGAGCAMAACTCACAACCGATAATGTCCACAAGCTCCCCTTCTTTATAACTGTGTACAACCCGAATAAGATAAACACCCACAACCCTTACCACAGGGTCTAAACAGAAGACAGGCTACAAT…	ACCAGGTTGTTAGTCTTTCAAGGAAACTCTAACAAAATCATTTGACAGTTACATATTTAAGATGTTGGCAAAAAAATCTCAGCACATATTGGGCATTGCAACATATTACAAATCTTACATATAATGTGCTCTRGAACTTAGGTGTAAGAGGACTAATTACACATTWTATTGGGCAATAACTAGCATTATTCTACTCTATTTATATGGCTGTTAACAGGGAAGATGCCCACATCACATGGTGAAGACAGCCACCCATAAGACRGAGCACAGAAACAGGGCTGCCAATGCCCATGCCCTTATATGTCACCATGTCCATTTCCCTGGTCAAGGCTAGGGCATGGTGATAATAGAAATAGAGGTAGATAGCCCCTCAAAAGATATGAAAATACGCCAACACCA…
	Manes.09G043400		-	Hypermethylated	8	7	0	9	5866242	C	G	Moderate	missense variant	Heterozygous	N.P.	CTTCTCAAACTTGTTGTGTATAGAACTATAGATTCGCTTCCTTCGGGAGGACATTTCTCTTCAAAATGTGAAAGAGATGAATATTCTTCAGTATACTTTTCATGATCAGCTTCATCAGCTGTGTCATATTCCATGGTAATCTCCGAGGAGACGGGAGACTCCAAGTTATCTATGGCTGCTGGGACATTGTCGTTGAACACCGTAAAGGGTGTAATTTTCTCMTCGTCGTGAACATGGAGTTCCAAATTATCAGATTCTTCATTTTTCAGTTCTGATACAGCAATATCTGCRGTTACRGGTTCTTGGAGATTGTTGATCTTGTGATCTTCTTGTATGTAAACTGATGGGATTTGCAGGATCTGATTGGAGAACTTGTCTGTGGAGTTGAGGTGAGAAACC…	TTGGAWCCTATTCAGTATGCAGATRMACACTRTGCTCAATAATCAACAGYCTTCTGATCAWGCATGCAGATGTAATCCAACAGTTGATAATTYATGTTTATAGCTCATACATCTCCTGCCTATTCATTTTCATTTCATATATTTGCCTGTTMYATGAAGTGTGAATTTCAAAAATAWAAAAATTATTGTTTATTYGCYGTATTATAAAAAATTYATTARATAGTYTYGAYATTTTAAAAAATCTGCTAAYTAATTTTYYTATTAATTTTAATTTTACTATTTAGTCTATRTTATTTATAAAATTTATTAATTAATCTCTTAATTTTRTAAAATGTATACTAATTAGTCTTTAGAMATTTTTTTATAATTTTTTTCATAATATAATWTTTTTTTWAAATG…
	Manes.09G050300	NAD(P)-binding Rossmann-fold superfamily protein	-	Hypomethylated	2	2	0	9	6734001	T	G	Moderate	missense variant	N.P.	Heterozygous	TGCATCACATCACAAACAATTCACATCAYGGATGGATTTGTCACCAATAACCCTCTACATAATCCAATTGTGCCAGGGGCRTAGTGCAGACCACACCTGGTCTTTCTCTTACATATACATATCATAACATTATCCAACCATGCCGAGGGCGTAGTGCAGGCCACACCCGGACTTTCTCTTACATAGTGCTAGGGGCGTAGTGCAGGCCACACCTGGTCTTCCATATCATAATATAGCATATCATATCGAGGGCTAATGGATCATCCAATATCCATCCACATCAACAGCAAATTATGCAATGCATCATATTCGTGATTTCTAATGCAACAACCTATAAACATGGCAATCGTGATGCATGAAMATGCTTAGGAGTTTAATTACTTTCAAAATAGAAAGTAG…	CCTGATGATAAGAAAGGATGCAGTACATTCGTACGTACGACTAGCGTGACTATGACAGGAGGATACGAATGTAGGACGGTGGTTACACGTCACTAAAGGACAAAAGAGAAAAGAAATAAAAGGAAACAAAGGGGGAAGGACAAACTAAGCTTACCAAAATATACTCTGAGGCTAACCCCTTACTGCATCTCAAACATCAATTGCCAGCATCTCTGGAAAACGAAGGAGATCTTTTCATCACCGGAGTTCTCATCCTCATTTCACCCACTAAGATCCACATGGCCAGTCACGGCGAAAACTATACCGAAAACACTCCAAACTACTTGAACTCAACTTAGGAAGGTCCACAGTTCTCATTCTCTAGCCCAACCACCCAATAAATTAGTCACCCATATTGTT…
	Manes.09G076300	Protein of unknown function (DUF1162)	-	Hypermethylated	3	9	0	9	12059307	G	C	Moderate	missense variant	Heterozygous	Homozygous	TCCACATATCTAAACGACTAACTTGAACCCCAACTTTGACATTGACAAGGTCCATTTGATTATGAAAAATATCAGCCATGATACTAAGTTGAGATATTTGGAATAAAGGCCAAGTGGTAATGCTCTTGTCCTTGTGTATCTCTGCCGTGCCACTAGTTTTCTCCAAACTAGATTTCAAATTCACATTTCCACCAGCCACGAATAGTTCACTACTACTACTATGTGTGGTTAGTAACATGAATTTGTAGTTTTTCCCTTCAGTAGCATTTGAAGAAACATTTTGAGGCCTCTCCTGTTGAACTTCAGATGTCGCCAATTGCCAAACTGCAGCTTCCATGGCCCAGAGAGGAAAATGAATTGTAAGTCCAATATTTTTTGACCTAACATTGAGGGTAACTG…	CTCATATGCATAAGATGATGATAGTCTTTCATAAAACCCAACTAAGAGCCCAAATATATGGGGATAGCAATGGAGATCAGCATCATTTAAGCCAAATGAGAACTTGTGGGAAACAAAATTTACACTTCTGCGAGCCTCATAATGCATCAGAAAGAATGCTTCAATGCATCCTCTGTTGTCACCACAATTTCCCTCTTGATTGCTATTTCCAACATTCAGTGCCTGATGATTTGCAGCACCAGAAACAAATTGATTGCCAGATGAGAACAAAATACAACCATCATTTTGATTTCTTAACGGGGAAGTGGTGACTTTTAATTCTTTGGTACAGACAAAACACTCATCAAATTCTGTATGCGAGTACCTACCATTTACAGAACAGTAGTAAAAGCATAGTTG…
	Manes.09G110300		Hypermethylated	-	1	0	0	9	23339115	C	A	Low	synonymous variant	Heterozygous	Homozygous	CAGAAGAGAATGGACTCAAATTTTCTGATCTGTTTTTTTGTTCAATAGAATWMCATCTGGTTCGTATATTTCATCTACAGAAGGGAATTTTGCTCGGAATGAGTTTGAAAGATYTCAAATCAACTCAATACTAAAAAGTGACACAGAACAATAGTCAAGAAAGTATCAAGCATTACTCAAATGATACAAAAGCTCACATTCTGTCACCKACTCCTGTGAGGTTACTCTCATTTTTTTAACCAAGACAGCCACACCTGCTCTGTACACATCGATGTCTATACAATCTATGTGGCACAATGCTAATTTATTTTCACYGACACACCAAAGCTACAAAAGTCCTATAATTTTAATACAGAAGGGCATACTTAAACCAAGAACAAAGTACAAGTTGTAATCTAY…	CTGGGCTTTCCTTTAAAGCCATGGGCATTATAAYGTAGGTTTATATTTAGATGCGTGTATCTAGGGACTTGGGCATTTTCCTTAATGAAATCTTAMCTTTGTAAAAGAAAAAAAAATATATCATAATAAAAACTTTATTTAGTTGMATATTTKTGTTATAAATATTAAGGTTTAACTATTATTATTTAAATCGTTARRGTTGACATGTATGATATAAAATGAAAACAATTATATACTAACATTTTCCGTTCAATTAGCCAAAAATTAATTCGTAAAATGAACTATATATATATATAACCAACTTAATTTGAAATCTAAAATATAAAATTAATGAAAAAACTATATGCCCTCATTTGGAATGTTCTATTTTAGAAAGAATTTAAAAGAAAAAAAAATATT…
	Manes.09G110600	ferritin 4	-	Hypermethylated	3	2	0	9	23351373	AGAG	A	Moderate	disruptive inframe deletion	Heterozygous	Homozygous	CATGTAGAAGTGGWAGGAAGCCGGTGATWTTTKGGGAATATTTTACGAGATAGAGGAGAATCACGGTATCAGCCGGTGATATTATAGCAACTAAAAAAGAAAAAAAAAACAACTATAAAAGAATCTATAAAAAAAAAAGTATAAAAGAAAACTGGACTGTACTTCATTTAGCTTTTTCTCTAAAAAAGACAAAAGAAAAATAAAGAAWAAAATTTCTGATTTATCCATAGCTGGAGTTTTTGGCATTRGAATTTCTCAAGTATCAAGCAGCTTCACAATATCTAAAYTTTTAGATGGAGAATTTTTAGATTGGACCTTGGYTTATTAAATTTTTAGGGAGAGAATTTTTTTAATTTCTTTTATTAAGCCAAAAATAATATYAATAAAAAWTTTATTTTA…	ATGAGAGAACTTTTCTGGAAAGATGATTTCGATAGGTAAAATTTAAATATACAATTTCAATTTCTTAATTCGAAATCTCTGTTTGTTATTTCTTATATACATATATTTTGGGGAAAAAATCTCTTTAGAATCTTCCCTCTTGGAGTTTGGATTAAAATTTTGCTGGCCAGCGGGACAGGGGATTCGGTCCCATTCTTTTTCCTGTTTGGTCATGTTTCGTGTTGTTYCATTTTGGTGTGTGTGTGTGGTGATTTTGCTTTTATTTTGGTGGGTMTCGAATTCTTTGTTGGATCTTGAMTTATCMGTTTATTTTGATTTTTTGAAATATTTTTATTTTYTAWTCGAAGACGARCTCTTTRTCGTTGATAGTAAAAAATAATTATTGTTTACATTTTAAAT…
	Manes.09G153700	ATPase E1-E2 type family protein and haloacid dehalogenase-like hydrolase family protein	-	Hypomethylated	10	10	0	9	26986668	A	G	Moderate	missense variant	Heterozygous	Homozygous	TTAGGGTTTTTCATGCTACCATCAACAGGTGAAGCAGCCACATGATCTAATCTYTCCTCTGGATATATCCATATGTATAGGATAATTAACGAAAGCTCAGATCATGCTGGCAGCTTCATCTGCTAGTGGTACACGACCACAAGATCATTTACAAGGGCCATACATACATATATATATATATTTATATATATAAACATATATACATATACAGAAACCATAAGCACAGCTGAGAGAAAGAGAGAGAGAGAGGGAGAGTAATTAAGACTTTGAGAGTTAACTTGTTCTTCATCTTCTSCATTTGTTCTCTTAAAAAATGAGCTAGGGTATAAATAGAGAAGAATCGTAGAGGTAGTAGACTTTTATTTGTGCTATGTCCAAGCCATAGTTTACTACYTACAG…	AAGGAAGAGGAGGAGAGGAGAATTGAGCAGAATTATTGATATAATTGAAGAAGAATAAGAGGACTGAGCAATGAAACAGAAATAGGATGGAGGAGAATTATAGATCCAAGGAGGAGTAAAAGAAGAAGAAGAGGACTGTGCGGTGAAAGAGAAATAAGGAGGTAAATCCAACAAAGAGAAAGAAAGGAGAGAAATGAAACAAACTAAGTTTATGTAGAGAAATAAAATATAATCTATAATTAGGTAGACCATTGATTTAACTGAACTAATTAATGGAAGGGCGAAATTGTTTAGATCTAATTACAAGGTAGGGATTAAAGTATTTAATTTTAAAAATAAATAAATAAATTCGTTAATTATGTAATTTATCAGAGATTAAAAAGTAATTTTTATTATTAA…
	Manes.09G162500	Major facilitator superfamily protein	-	Hypermethylated	13	12	0	9	27622128	G	A	Moderate	missense variant	N.P.	Heterozygous	TGAGATGGAGCAATTCACACTCAATTCAAGTATTAACTATGAAGCTATGGAGTAAAATAYTTTAGAAGACGATGCAAAGCAGATCTACAAAGGCAATTACACCAAAATAACGAACTTATGGGCATGCATAAGTAACAAGGGAGCAACATAGAGTAAGATCTTTGGAGGCTTAAATTCCAATTTGCAAATTACAACGTCATAAACATAATAATCTGTAGGAATAAGACATCAAAAGCKCATATTTATTGATGAGTATGAAAATTAATAAAATTTATAAACTGCAAAATGGATATCCACATGCAAAACAGAGCTTGCATACCTGTCGCAAGAAGGAAGATTCTCGAATGGTATTCTCATTCTTAGATCAGAACATTGTAGTCTGATAAAACGCCCAACTGC…	CAAAACACAATTTTTAATAATTATATTTATATAAGTATGCATAAATATTTTTTTATTTTAAATTAATATAAAATGCATGAATTTTTCTCCTTATTTTAAATTAATATAAAAATTAAGGTGGGAAGTATTATAAACAAAAATATTTTCTACAAAAAATAATGATTAATTTAAACATATTTTCTAGTTTTTCCCATTGAAAATAATTTTCAATGTTACATGAAATGAACATGTTTTTCCAATTTTCCATAGAGAACAAAACAAAAAAAATGAAAACAAAATAGTAGATAGAAAACAGAAAATTATTTTTTGTAATTAAGCACGCCCATAAGTTGTTCAACTTAAGGAACAAGCCAACAATTCAATTCAAACGCCCCCCCACGTGATAGACCCAAAAGCATG…
	Manes.09G167100	Domain of unknown function (DUF1995)	Hypomethylated	-	4	4	1	9	27900310	C	A	High	stop gained	Heterozygous	N.P.	CTAGRGAAGTCTGAAGATGCGTCTTCCACCGCCACCAAGCGCACCAATTGATARATGAACGGCYGATAAAACATTGCAAAAAACTATCGGGAAAYGGGATGCATGGCCAAAAAAACACCACCTTCAATAASCAATAACASAAACCAATTCTMTSTATWAACAAAAAGAAAAACATTAAGGCAAAYCTAAAAGAGAAATGAAATAAGCACTAGGACTTCATAAAAMACTCGTAGACCCTTCATTRTCTTATGATGGAAAAAAAAGGTTRACGAYACAATAATCTCAKTYCAATGTAAATATGGAKGGATYGAAAGKAAAGCMACTGGTTATGCCTATTCTACTAATATTTATAGAAAAAATTTATAAAAAATTATTCATTTATTTTAAATCTATAACTTT…	GGAGAAATCTGTGTTAGGGGCCCCACCATCTTCCGTGGGTACTACAAAGATGTTGTTCAAACGTAATTAACTTTCATATACTGCAAGCTCTTGGTGCTGAAATATTTATTAAAATGTCTAGTCTACCTAACTACTGCATAAYGGGATAGGAGAGAAGCATTGRATGATGATGGTTGGCTGCATACTGGAGATATTGGTTTGTGGTTGCCTGGAGGACGTCTCAAGATTATTGATCGGTCAGATCATCTCYTCATATCTTAATCCTGGATGTCCTATTCCTGTACAAAGCCTATAATGTTATTTTGAGTATTGAATACTAGCACCTCATTGATACTCTGCTCAACTTCTGGCAGGAAAAAGAACATTTTCAAGTTGGCACAAGGTGAATATATAGCACCT…
	Manes.10G004000		Hypermethylated	-	0	4	0	10	241286	T	C	Moderate	missense variant	Homozygous	Homozygous	GGGAGTACGTTGAATCCCACCTCGATTTAAAAAAGGGTGATGTGCCTTATATAGATACCTTATATAGGTCATAGGCAATCTTCCCCTTGTGTTAACTTTTTTGGGGCTAGTTTTTGAAGTGAGTTCGGCCTTATCCAAATTTAACATGGTATCAGAGCCTTTCGACCGATGTTGGGCCTGAATGTGTCATGCCTCAGTGTGGTCCTGGACGTGATGGAGCGTGTTGAATCTCATACCTATTTGTGAAAGGAGTAATGTGACCCTTGTCAGCCATGGGCAATTCTTCACCTTGAACTAGTTTTGGGGTGAGTTAGGTGTAATTCAAATTTAATATTTGAAGTAGAGAAGTAGAGAAAAGGATGAAGATTCAAGGGGACCTTGAATTCTATTGCATGGATG…	TTCGGGMGCAACTTGCGTTCAAAAAMTCGATGGTTCGCGGGATTCTGCAATTCACACCAAGTATCGCATTTTGYTGCGTTCTTCATCKATGCGAGAGCCGAGATATCCGTTGCCGAGAGTCGTTTTGGTTCTCGAAAGAGGACGRCGCGTCCCGAACGGGAGCGCCCTCTCTTCGTTTCATGWTCCTTGGCGCTTCTCGCGCMGGGGTTGGTTGTTGCGGCCGCGGCGAGCACGCTTGGGGGGGTGTGTGCAGGATAAATCAAAATCGAATCATTTTATAAGCAAAATATAAAGACAATGATCGATCTACATCACAAGATATCCAGAAGGTAAAAATACAAGCTCATTCATGAGAAGCAYTAGTGTCTTCATAGTGGCAGCATAAGTCCATTTTCATTG…
	Manes.10G024200		-	Hypermethylated	3	11	4	10	1928641	GATTT	G	High	frameshift variant	N.P.	Heterozygous	TCATCAATTCTCGAATAAGAACGGCCTCGATCAGCAGAACTGAAGAACTGAACAGCRAGATCGTCGAGAGTAACAKCCGGGAAACCCAATCCCCTAACAGTGTTGACGAACTTCCCTCTTGGAGGGGCGYGTCGCCAGATAAGTTATCCCCTGATGGAGGCAAAGGCCGGGAGAAACGGCTAGGCTCCGAGAGCGGTGGTGAGCCGAGGAGCTTTGATTGGAAGAAGAGGAGTCATCGGTGGACGAAGCAGAGGATTTCGCAATGGGGGTTCGCTTGGTGGTGGACCTGAACGCCRAAGTGGCCATTTGGGAAGAAGCATGGGTATTTTAGTCTTTTAATTAAAATTAACGGTAACTTAACTGAATCTAACGGGAGAGGCCAATGGTATAGATTTTAAA…	TTTCTTTTCTCAGCCAGTTTTATTCTGTGGTGCACTTCTGGCACTCTGCTGTTTGTTTTATGGGCATTTGGCATCGGCCTCCTTGGTAAATTCTTCATCCTATAGATAATGCTTTGAATAATTCCTCGCATGATATTTCAGTTTTAATGAGCCAGTATATTGTTGCTTGCAGTTACAGTTCTTCATGCAAGTGTCAGGACACCTAATCTGAAGGCACGCCTCAACACATTCCGGGAAGAATTTCGTGCTGTGTGGCGCAATTATAGTGAGCTGTGACTGCTCATGGAGTTGAAGTGTACCACTCCATCCCTGATTCGCAACTTCAATTTCAGTTAAGTTGCAAGTATTCTTTGTACATATAAATATTGTCAATTCATTCGATGGAGGATGTTAGAAAAA…
	Manes.10G025000	Glucose-1-phosphate adenylyltransferase family protein	-	Hypomethylated	6	2	0	10	2042795	T	C	Moderate	missense variant	N.P.	Heterozygous	GACGGCTCATCCACCTACAATGCAAGGACAAATGAGTAAAATCAATTGATTAAAATGTCTTATAGTATCAAAGTATTTCTGGGGAAGAATTTACCAAGTTATAAACTAATTAGCTAATGGAACTGTTACCTTGGTCACCATTATGGAAGCCTCTCCTCCATGGGCTTTGTGGAATTGTATCATTTCTTTGAGTGGGTACTCGCTGATGACATCACTGTTGAGAACAAAAAATGGTTCACCACAATCATCAATCAATTTGTCCCTAGCCAGAGCCAGAGGACCAGCAGTGCCGAGTGGCTCAGTCTCTTGAGAGCACGTGATCTTGATACCTAGCTTAGCCTCAAATTCCTTCAAGAAGTTCAACATCACCTGCAGAAAGACAGCAATRTAAACTTCAGT…	TTGTGGATGCCTGATGCTTTTCCTGTTGAAAGGTCAGAAAATAAGCAGCAGTTTAAAACAGAACAATACAAAATAGAGCTAAATATATTATCAACAGCACAGTCCCATSTCTCTCTCATCACAATAAGAAGCAACAGATACTCTGTAATGACATTTATAGATCTAAAGAAACATARGGAGGACTCATGAATTATCTCATGTGGCAAARCTGTTAAACCTCGACTAGTATGTATGCAGATAAGCTTGATCCAAATTGACAAAAGGTAGGAAGAAGTAGACTTCATTATGAGAATTTGGAGATAAGACTGCAAATTTAAAATAAAGAGCAACGGCCATGGCACAAAATTCTAAACATACGTGGCATAGAATAAACCATAATGGTAAAAGAGTAATGCAART…
	Manes.10G034400	2-oxoglutarate dehydrogenase, E1 component	Hypermethylated	-	6	0	0	10	2900647	A	G	Low	UTR5' premature start codon gain variant	Homozygous	Heterozygous	TATCAAAGAAACTTATCGAACATAGCTTGAGCATCCTGGAACTTCAGTTGTTTTTGTATTGGTTTTTCTTTAAGTGACTCTGATGTGTTGGCAAAGGTTATATCAATTATTACTATTTCCTTGAGGTCATTTGTGATTTTAAAATAGGAATATAGAGACGTAGAAATTCTTTTTATTGGAGCTTTATAGTGAATGTCTATAGTAATAAGTTCAAGTTGTTCGTTTCTACAGTTCTCTTTCAGAGTTTGCTGTTCTTGGATTTGAATTGGGTTAYTCAATGGAAAATCCAAATTCATTGGTTATYTGGGAAGCTCAATTTGGTGACTTTGCTAATGGGGCTCAAGTGATATTTGATCAGTTCCTGAGTAGTGGGGAATCGAAGTGGTTGCGTCAAACTGG…	TAACTTAAATATTTTCTTKTTTTGAAATTACTTTGGTATTATGCAGGGTGAAACCTGAGATCTTGAAGAATGTTGGCAAGGCAATCACAACTTTTCCTGATAATTTTAAGCCTCACAGAGGTGTAAAGAAGGTTTATGAACAACGTGCACAAATGATTGAAACTGGGGAAGGAATTGATTGGGCAGTTGCAGAAGCTCTTGCCTTTGCCACTTTGGTTGTAGAAGGTAATCATGTTAGATTGAGTGGCCAGGATGTTGAAAGAGGTACATTTAGTCACCGGCATTCAGTCGTTCATGATCAAGAAACTGGGGAAAAGTATTGTCCTCTGGACCATCTTGTCATTAACCAAGATGAGGAATTGTTTACTGTCAGCAACAGGTGCATTACTATATTTCTAT…
	Manes.10G035100	F-box family protein	-	Hypomethylated	9	15	2	10	2990125	AT	A	High	frameshift variant	N.P.	Heterozygous	AATATTAATAAATTAAATTAAATTTATTAAATAATAAAARCTYTWACWTATGAGTGTTATTAATTAATGAATTACAATTGTAAAATTAYTATATTTTTAAATTTAAAATTATAATAAAATTTTGCTGTAAAKTATAATTTATTTTAAAAAATAATATTAAAAWACTTATTTTATTATTTACTAAACTTTTATYATATTCATATCGAAAGWAAATTATCTTGTTTCCTAAATTTTAAATGTTTACATTATTTTAATATTTATTTTATTATTTAAATATTCTTAYCAAAATTATTTAATATTTTAATATTGTCCATTAAATTAAATTTGCATCCATTAATATTTTCTTAAAAATCTATAACTTTCTGAAATTTCTGTAGGGTGAGCATTCGGTCGATTCGA…	AATAAAATTTAATTATTTATTGTTATTATTATAATAAATTATTATTARTTATACATAAAAAATCACCTGTAATATTAATAAATTAAATTAAATTTATTAAATAATAAAAAACTYTAACATATGAGTGTTATTAATTAATGAATTACAATTGTAAAATTAYTATATTTTTAAATTTAAAATTATAATAAAATTTTGCTGTAAAKTATAATTTATTTTAAAAAAATAATATTAAAAWACTTATTTTATTATTTACTAAACTTTTATYATATTCATATCGAAAGWAAATTATCTTGTTTCCTAAATTTTAAATGTTTACATTATTTTAATATTTATTTTATTATTTAAATATTCTTAYCAAAATTATTTAATATTTTAATATTGTCCATTAAATTAAATTTG…
	Manes.10G055800	lysyl-tRNA synthetase 1	Hypomethylated	-	6	2	0	10	6457960	C	T	Moderate	missense variant	Heterozygous	N.P.	AACAAGATACTTGTTAGCTTCATCACTAGAAAGATCCTTTGGTATGTTGAGGTTGGCCATCTTCTCTAACTCCTCTATCATGTCAATCCGTCTGCACCAATGAAACCAATTATTCAGCTCAAACCCAAATCATAATTTCACATTTACAATAAAAGTTGTACCACGTATGAACAATAACTATATCTGATATACCTAAAAGGTGGTGTAAAGTCAACCTCAATTGGATCATTGTCAAGCCCATTTGCGTGATACTTAATTTTGTAGCCACCTGTAAGTTCCTTGACCATTCCTAATTTCAACAAATGCAGAGTAAAAGCTCACTATCTGAGAAATATTTTTAATATACAAGAAACCAAAAGTCTGTGTTTTGCACTCAAAAGCTGATCTTTACCACTCAAC…	AAAACAGAGGGCCTGACTCTTGAATAATACCGAATCCCAGGTACTACTAGAAATTTTCCCCAAAATATGGACAAATTAATTTTACGTTCTTGAGTTCTATCAAAATTAACAGTCAAAATACAAAGACTAAATAATTGAATTTAAAAATAGAAAAATGTATGTATTAATTTTGATATAACTCTGGGTGTAAAATTAATTTATCAACAAAATGGTTTACGCTCACAGTGCATGCAGTAAAAAAAAAAATTACATCTACTGTATGAAAGGCAATACACCCTCAAATCCTCTCTCTTCCCATCCAAAATAATCATATTAATTTAACCAAAAGAAASAGAAGAAACAGAAACAAACAAAAGAATTTGATACCTTTAGCAGGAGATTCATCTTGAGGCTTCATGG…
	Manes.10G059000	beta-hydroxyisobutyryl-CoA hydrolase 1	Hypermethylated	-	4	5	0	10	7486415	T	C	Moderate	missense variant	N.P.	Heterozygous	ATTTTTGATGTCTAATTATGATGACATGAAACTTCTGATTTTAGAAATAGGCTGAGTTCATTTTAGAAGGTTATATTTAAATGAAATTTAAGATTAAACCTGAGATTTCTTGGATTTATAGGATAAGTTGAAATACATCCGTAGTTGAAATAAGATGGAGCATGGAGGTATTGGTTATTGTTTTTTTTTTCTTTTTCCTTAGATATGTTTTACTTGATTGGCAGAAATTGTCTTTGTTAGAAGAAGCATTACACAAAGTAGATTCAAGTGATCCAGCCAACATTTCATCTATCATTGATGAATACTCTGAGCAACCATATTTGAAAGAACAAAGTGCCTATCAACGGTGAGTTTTGAACTTAACATTCACAATTCTAGCCTGGTCTTTATAAGAAAGAC…	ATATTTGGATAGAGAGTTCTGAAATCTAAAATTTCTTTAATTTCTTAGTAAAAATTTTGCCATTGCAAAGTTAGATTTATGTGTATTTGAATTACACTTCTTAGTAGGCATTTCAACTTCRTGCTTGTACTATTTCAAAATGAACTTTTGAGAATTTGAATAATTCCATTCCATTGCATGCATCAGGTAACTGGAGGTTAGGTGCTCAGTTCTTTGCGAAGGAATTCATTTTAAACTATGTGATAGCAACATACACTAAACCCCAGGTAGTTAATTCTATCATTTATGTTTACACTTTTCATTAACTTCTTAATACATTCTCTAATTCTCTTGAAGGTTTCTATTCTTAATGGAATTGTCATGGGAGGTGGTGCTGGTGCTTCAGTGCATGGAAGATTT…
	Manes.10G063700	P-loop containing nucleoside triphosphate hydrolases superfamily protein	-	Hypomethylated	41	59	0	10	8438957	A	G	Moderate	missense variant	Heterozygous	Heterozygous	RCAAGTTYCTTTACTTTTCTAAATGRACATTACCTTTTKCTGCATGTATGCATTTTCTRATWTAWGCTTGTATATTTATATAGATTTGCCTCCGGTGGAAAATATTCTGCAASTTGTGTTTCAGCTGATGGGGAGGATRTTGATGATGCTGCACAATTCAAAGATATKCCAGATTCTTTAATTGATATTCCTTCTGATTTGTACCCTSTTGTYATAACTTTCCATAAATTTCTGATGATGCTTGATGGAACAATYGGTAATTCTTACTTTGAAAGATTTCCTGATCTGAGACAGCTTTTYGATGGTAAAATGCAAATTTCAGGCTCCATTGCAGTGCAGTCTTTTATAAGGACGAGGGAGGTTAACTATGAGAAGTTTTGTTCAAATTATTGGCCGCAT…	TCAGAGTTTTCTTCTCAAGGTTTTGCAGATATATTACTGCTGTTGTGCTTGAGGAGAAGGGACTGCCTTTCTCTATTGAAATCTCTGCRTAATTCTCTGAGAGAACTTGATCTACCAAATGCAATGAACGAGAGTTCAATAGTCAAATTCTGTTTCGGGACAGCCTCTTTAATTTTCTGCACAGCATCAAGTTCATATAAGYTGCATTCAATGGCAATAGAACCAATGAAWTTATTGGTAATTGATGAAGCTGCCCAGTTAAAAGAATGTGAATCAACAATACCCCTACAAATTCAGGGTATCAGGCATGCCATTCTTATTGGTGATGAGTGCCAATTACCAGCTATGGTGGAAAGCAAAGTACWTAAAATCTTCTWTCCGTCATATKTTGCCATTCTT…
	Manes.10G067400	Family of unknown function (DUF572)	-	Hypermethylated	18	1	0	10	9308007	C	A	Moderate	missense variant	Heterozygous	N.P.	AGGAGAAGGAGAACGACTCGCAGCAGCCAGATACCGATTTAGGGATTTGGAGGAAATGTTAAGGATGGGCTGATTGGTGGGCTCTTTTTCTCCTGGGTTTGCTGGGCTAAACTTTTGCATGTTGTTTATAAGGGAAATGCWAATAGATAAAAATATATATATAATAATTAATAATTAATTAAAGAGAAAAATAATAATAATAAACACTTTTCAATTAATAGTGTTGAGAGTGTGATAATCATTTTGAGAAGATAATTATTCTTAATATTTCTCTATTTATAATAATATATTTTCATTATATTATAATTTATATTTAATTAGATATATCAATTTCATTAACAGATTTTAATATTGAATTACATTTAAAAATATAAAAATTAAATATTTATAAATAATAAT…	ACCTTTTCTGCAGCTGTCTTCTGCAAGGCCTCRAGCATTGCATCCACGCTCACAGTTGCATGTCTTGACTACAAGCCCAAAAWGAAAATKATTCTATTAGWATGGAATCAMAAAAAAMCATGACATTTGAACCGCCATTCCCACCACACCTAAARTATGMAATAAAGAAAATCCCAAGTACCTTCATAGACTTCATTTCATCAAGTGCGGCAAGGATGTCCATCTCTCTCTTAGAATCCAAGGTCCGGTTCTCCAATGATTTCATTGCATCACCCATCTCCTCAGMATCCCTTTTTTGCTTYTGCTTATCAGCTTCCTAGTACAACCAATAATYAAAAACAAATATTAACCAAATACTGCAACAGAATTAAACCTAAAAWCATTAAATAGCAAAAARGA…
	Manes.10G069300	WWE protein-protein interaction domain protein family	-	Hypomethylated	11	13	0	10	10260120	C	G	Moderate	missense variant	Heterozygous	N.P.	TTGAGATTTCTCCTTGCCTTTTTCTTGTTTTTTTTTTTTTNNNNNNNNNNNNGGTGATTGGATAACTTTGTTTTTTTAATTGTCAATAATTTGATTGAAACCATTTGAACTGCGTGAAAGGCCAAGTAAAATAACAAAATATTGAAGATCTTATGTATGCTATGCTTGTAATTCAGACAATAGTTTGGATCGTTTCCCTTCTAATGTCAGTCAATTCTATTCATAATTGCAATGCTTGGGGTTATTTGATTAGGATGCGTTGATGAGAACCATGCTTGTCTACGTGTAGGTACCATTGAAGTGTGTGGTGGAAACACCCAAGTCAACTAAGGAAGGCTCTAGTGGGCTTTGATCAATCAAGGTGGGTGGTGGTCTGTCTATCTGCTGCATTGGAATTTT…	AATATTTKCAATCTTGTGTTTTTCCCTTTTATTTTAATAAAGTAAATAAATAAATAAATTAATGCTTTTAATATAATACATATCAGGCAAAGAAGATAAGTAGGGGAGATTTCATCAAAAGGTTGAGATTGATTGTTGGAGATGCTTTACTGAAGTCGACGATAACAAGTCTTCAGTGCAAGGTATGATATGAATTGTGTGATAGTTGGCYACTGGTATTGGATTCTTTACCTTTTAAATTCATGATAAATAATAATTGGAGGATTTCAAGTATTAGTTTATGTGCATATGCATGGGSCACTTGGGTTGCATAAAATGAATCTGAATTTTGAGTTATCAATGTAAATGGAACTTGAAAAGTTCCTACTTTTCAGKAGTCTCTTGAACTGGAACAGTAGA…
	Manes.10G071900	fucosyltransferase 12	Hypermethylated	-	19	11	0	10	11570675	C	G	Moderate	missense variant	N.P.	Heterozygous	ATTACGAAGCATATCTACAATGCTATTGGAAACTGAAGTTTGATTAAACAGACCCTTGTATGGTCAGGCTCTAATCTAATAAAAACCAAGTTCCCAAGTAAAATAATGGCAAGCCAGCCCCTTCTGCGTTAGACCATAAGCTASTGATGTCTTAACTTAAAAATTAGGATACATATCTTTTCAATGATATTGTGCTCCAACTCTTCTTCTTAGGTTCAGCAAGTAGGAACAAGAACCAATTGTTGGAAGAAGAAGSAGAAGCCTGAATACCAACTAATTAYAYGAATAAAAAAACAAAGATGTTGCCGTGGCTATCCRSGTACTAGCAACTCAAGATTTTCTCTAGCAAAACATTAGGATGGCTTAGGTCTATGTATGCGTTCTGTGGCGATTAGATCG…	ATAGAGATAGYTCATCAGTGTCTTTTTTTACACTCCTAAAACAGTAAACATTAACATGAAACTCTCTATTTCACTTGTCAAAAGCATCAGCTTGATATTTGTATATAATTGTCTACATAAATCTTTTATGCAACAAACACCAGCTTTAAAACCAATCAAAGGCATGGCCTTTCCACCTTAATTAGAATGAAACTTTAACACATATGATTATCCTTCATACCCCATCATTGAAAAGAATCTATGGAAACCTACAAAATCTATAGGAACCTACAAACTTCAAACACAATTTGAAAAGATATTTTGATGCTCGCTTGAATTCATATTGCCTAAAAATAAAATATTTTTCTGAGTGTACAATTAAGYAATTTATCTAAGCTTGTGCTTACCCACCGTCGTGCC…
	Manes.10G123600	cleavage and polyadenylation specificity factor 73-I	Hypermethylated	-	4	0	0	10	23544988	C	T	Low	synonymous variant	Homozygous	Homozygous	TTCTAACATGGATTATGCTGCACAGGATGAGTATAGATACAAAAATATGATGTCAATTCCTTCTTGGGCATCTCAAGACTTTGATTTTYACAAAGATGCTCGACAAGCCTCTCAGTCCCTCTACRCTGACRTAAACATGACAAAACAGAAAAATAGAGCTTGGGATTCATCTTTAAATGTTGCAACACGTACTAGTGGGCTTCCTTCTGGAAGGGAGATTACTGTTTCACAGAGCYTGGGCTCATCAGGTGCTCCACAGGAAGCTGATGGTGTTCCAACTTCAGTGCATGAAAAGCAAGATTCAGCTGAATCTGGTCAACACGATTCAAGAAATTCATCTGAAAAAAAGGATAATTCTCATGCTAAGTCTTCAGYATCAGAGACTGATACAAAACGTGC…	TTAGGTATAGAAAGTGYATGAAGGTATTAMAAAAAGGCCAATCTAGTCAGGGGACGTCCTTATATCAGTTCGAAGTCTTAGGACCCTTCTAGCCCAGCCTGAAAAATACCSTGGCTTAGGCTAGGAGTCTTAAATCCAGGCCCACCRCAACCAAGGCCTGCATMTAAGTTGGATTGGGCYTGAAATTTGTAKACATCACCTGACCCAACCTGARCTGCCTGATGATAAAATATGTTTAACATTTTATGTTTTCTTGCATTGGCTGGCCAGCCCAGTGCTGATTCTAAAAATTTAGGCCTAATTGGACTWGGCCGGCACAATGAATAGGTCCTCAATGGAATTTTGCTTATTGCTTTTTAGATTATTKCTGGTTGCTAARCTTTTAGATGATGTTTTCAG…
	Manes.10G149600	beta glucosidase 13	Hypermethylated	-	8	23	1	10	26015850	G	A	High	splice donor variant and intron variant	N.P.	Homozygous	AGTAATTATCTTGGTGTTTTATTTTTAAGTATCTTTACAAATTAAAAAAATAAATTAAACAGTTAAGATCAGAATTCTAGAATTATAAAGGAGTAATTTTTAATATTTACATATAATTACTTGCAAAATAGAAGGAAAGAAAAGAAAGAGACGAGAATATTAGGTTAGAAAATGCATTACAGAAAGCTAATAACAAGAAATTTATGGTAGAAAGTTTGTACGTAAAAATTTTATATAACAAGAAATGTTTGGTAAATTTTTTATATATATATATATATATCCATGTAAATTAGATGTGTATGATGATGAGAGAGAAAGAGGAAAACCAGGGTATTTTTGAGTGAAGATATCCCAAGTACTTGSTTCTCTACCATCTTCATGTGCTGCCCCTTCATACTG…	AATTTCATGGTAATGAATTTTTTTATATAAAATAAATAAAACAAATCTTACTTGAATTTATATAAAAATAAAATAAAATCCACAACGAACACGTAAGCATTCATCTGTGCTGATCCTTATATTTCATTATATTATTTTTCTAAAACTATTATAATTGTATACGTTTTATTTTATATTAGAAAATCGTTTTTTGTTAATTTGATATGAAATGTGAAATAATTATTTTATATAAAAAAATTATTTATATGAATGGACACGTAAGCAGCCTTCTTCGCTTATCCAGATAATCTATAGGCATTGTAATATTAATTGGATTAGAATTAGCAGGTACAGCAGCTGCATAAAATGCACTGTAATAATTTAATCCAATAAAATCAAAGGATCCTTTCAGCATTTCAG…
	Manes.11G010600	Calcineurin-like metallo-phosphoesterase superfamily protein	Hypermethylated	-	0	2	0	11	1059343	T	C	Moderate	missense variant	N.P.	Heterozygous	ATAATTTAAACTTTAAAATTTGTATATAAAAAAATCATAAATAAAGAATTATAAAAAAAAATTGAGCAAAATACAATTCTAATGTACAATGTAAATTACACATACACAATTATATTATTATATTATAATTATAACAAATAATTCTGTTGATCTGTCGAATTAGAGAAAAGAAATAAATTATAGGAGTTTACTGAGTAGAAATATAAATAAAATTAATATAATAAAATATATAATCGTATAAATRYATTAAGAATTYAAATTMATATACTGTGRATTTATSATTGCGCTMCCCATTTCCAAATAACSAATTATGTATGTTGTAGAACAATTTAAAGAAGAAGCCATCGAATGGCTTATGCGAGAGAAACATTAAAATAGTGATGAAAGTGGATAATCACT…	TATAAATAAAATTTTTTCCGCTAATAAAAGTCTTGTTAGATAATAAACCTTGAGAAATCTTTAAATCTATTTGTATTTCTTTTCTACTCCTCTCCTTTTTCCTTCAATATAGATGTCAAATACTTCATAATCGTTGTTGATGCTGCAGCCGGAGAAGAGAGAGCTAGCTAGAGAGAGCTAGTTTCGACTTCTTTAATGGCACCGCTTATAATAATTTAAAAATCAAACTGTTATCAATATTAGAATTCACATCGATTTAAAGCCATTGGAGGCCGTAACAAATCTATTATATCTACTATATCTACTGTTACACTTGATATAATTCCATATATAATCATAAAAATATATAAAAATATTTACAATGGATATAACTCCATAGATAATCATAAAAATATATAA…
	Manes.11G076800		Hypermethylated	-	3	7	0	11	9047924	C	T	Moderate	missense variant	Homozygous	Homozygous	CGGCAGGTTTGGCTGCCGAAGGTCCCTGCAGAGCCGAAAGTCAGGCACTTTTGGAGGCAAGGTTCAGAGGCCGAAAGTCCTCTCCAGAGCCGAAAGTTCAACTTTCGGGGGCGAGTTTTGTAATACCCGGCTAGACTCCGGTATCGAAATTCCTACCGTCCGGTGGAATCTTGGATGTCGGAGATCTCTAGAGGGGTAAAATCATGTTTYCATGAAATGTTTTAATGTTTTTGATGATTTTAAGTAAGAAGGAAATGAGTTTTTGAATAAAAACACCCTTGGARGAAACWCAGGTTCGGYCGCCGAAACTCAAAGTTCGGCCGCCGAACATGCATACACTTCGGGAGTGCTTTAGGCCCCCGAAGGCCTAAGTGAGGAAAGTCCAGGTTCGGCCGCCGA…	ATCTTAATAGCTGCTTCTGCATCTTCTTTGAGCCTAATTTTGGCAGCAATGTGATTTGCTCGTGGATCCCTAGGGGCGTCCCTTAACGAATCAGGAAGCTCATTGTTAGAATCTATCTCTATCCCGTAATCGGTTATATCTTTCATATACAAGCGGTCACCGGCCTTCTCCCTGCCAACAGCAACTTTGTCATATTGATCTTCCTCTTCCTGCATTCAAATAAGTATCATCAGAATCAGAAGCATAAGTTCTGAAGCGAGAAAACCAGAGAGTTATTAAGTTGTAYAGTGAACGAAAATGCATTATACTTTGAATTCATGCTTCTCAAAATCACCAATCATTTGTTCTAAATTCTCACATGGATACAAATTGCATAGCAAACCAACCCTTTTCAAATAG…
	Manes.11G084700	Homeodomain-like superfamily protein	Hypermethylated	-	2	4	0	11	11663049	A	C	Moderate	missense variant	N.P.	Heterozygous	CAAAAAGCATCCCACAAACTTCTCCAAACAGGACTTGACCAGATAGAAGAAATTTCTGAATACCAGCAACAAAGGCACAGAGTTTTATAGGTCACAGTTTTGTCTTATGTACTGAATTCTTCAAATTCCAGAGATCAATTTCCATAAAAAACTAGAAGTAAATTAGCATATTGGTGATTCATTAAAAAGATTTTTAAAACCAACCTAACCTGTATATTTCCAATCCCCACATACAATCACATAAAAACATGCCTTCCTCCAGTTCCACTAGCTATCTAGATTCTAGCAGCTCCTAAATTATAGAGTTATAAAGGACAGATATACATAATTAATATTCATGTTACTCGCACATGCAGCAGAAGAAACTGTGGATTTCATCTATACCAGGAATGGTGCATG…	ATTTAATTATTATTTTTATGTTCACAAAAATACCTACATTTGTAATGTTGTTTCAAAGTTGTCACCAATTCTTGCAACTAGACTTCAAGTTGTGTAACACACTTCCAACCATATGCGTAATGCCTACGGAAACTTGGATGTGATGCCTAAGGAAGTTTAGGTGTGAACCCTAAAGTTCCATTCCACTGTTCACAGCCCACAAGTGTTTTCTTCTTGTTTAAATTTGCTCCTCAATTTCATCCATTCACAGATCCTAATGCTCAACCTAAATTTCTGCCCATTTTAGCCTTCACAAAGCCATAAATTTCAATATTAATTCTAAGGCCTGCAGGCTGTCCTGCAACAGTTGGATCTAAGAAAAATAGATGTTTGAAGGTGACAGCAACTACATAGAGATGG…
	Manes.11G109700	DHHC-type zinc finger family protein	Hypermethylated	-	8	8	0	11	20291391	G	C	Moderate	missense variant	Heterozygous	Heterozygous	AAATATGATAAGAAATTTTTGATAAGTTAATTAAGTATAAAAAAAAAAATATCTTTGCAAAAGATAGAATAACGGATGTTTGGTCTATAAAAATTCTTATAATGGAGTAAAATTAGGGATGGCAACGGATCGGGTATTTTTGGGTACCCGATCCGACCGAACCCTAATAGAACGGATTTGGATAGTTATAATCGGGTTTGAGACGGGTTCAGATTTTAAAAATAATATCCGTTGCGGGTTCGTATCGAATTCGAGTTTTATGTACATGGTACCCACTACCCGAACCCGTTTATATAAATAATTAATTTAATATAAAAAATATATTTTACAATAATATTTATAAATTTTTTTATATWTTTYTATTTAAAAATTTAAATTTAAATATTCTTTARAAATATT…	GAGAATCTTTTTAATTTAAAAAGAAAAAAAATTATAAATTAAAAAAATAAAATTCTTTAATTGCAAATAAGAGAATCAAAAGAAAACAAATCTTATGAAAATTTTTTATTTTAAACAGAGTTATATGTCAATGGAACTAAAGAATATAATATTTTGTTCATTCTAYAGTMTCTTGAAATCATTTAGRSGTTATATTGAGTTTCTTTMAATTYYTATAAATCAGGGGAGTAGATAAAAAAATCTAAATATTTATAATAATTTATATTTATATTTAACACTTTAAATTTTATACGGTAAAATTAATTTTTTTTTTCAATTTCACACAATTATGAAAAATAAATAATTGAATTTATMTAACTTTATGGTAAATTATAATATCATTTTWAAAGTTTTATATTA…
	Manes.11G140100	vacuolar proton ATPase A1	Hypermethylated	-	13	3	0	11	25250649	C	G	Moderate	missense variant and splice region variant	N.P.	Heterozygous	ATTCTAAAGGATAAATGATTTTACTGGAAAATGTAATTTATTTTATCAGATTTGTTAATTAGCGATTTTAAAATTTTTAGGATGAATAATTTAACTAAATAGGACATTTTATTCTCAACAATATAACTAAATTGAGAAAATAATTTTATAAAATTTCAATATTACATGCAAGATGTGAGATTAAAGACATGAAATTCGTTTTATCAAATCAAATTYATTTATAAATTAAATAAAATAAATTTTGTTTTCATCTGATTGAAATAACATATCAATTCAATAATAATTGTATGTATAATTGAAATTTGAAAAATTAAATCGTTGATTAGAATTACAAAAATTAAATTGATTAATTTAAATTATTTAATATTAAAATATAAAAATAAAAATATATTTTTATTA…	CATATTGAAAATTGAAAGGGAGGAAGAGTAGAGTGGTTCCTGGATCTGGATCTTAGTAGCTGTTGTTAGATTGAGAACTGACTAATTACTCAGATCTGAAACCAAACAAAACCCATTTTTTCTTCTTCTTCACTTCTGTTTCTCTGTTCTTCTCTAGTGTACGCGTTTATGCGAGTTCTGTTTCGGTTTTGCCATTGCCAACTGCCAATGGAATCGGGAAATTCGCTTTTTCTCTTATTTTCTTTTTTATTTAATTAATTTATATGAATTGACTTTCTAAGTTAAGCTGCATTTTTAACCTCCTTTTTTGTTTTTGTCGAAGCTGCATTTTTAACTTGGAAGGATGTAATTGAAAAGGATTATACTATTCTAAAGGATAAATGATTTTACTGGAAAATG…
	Manes.12G009600	Calmodulin-binding transcription activator protein with CG-1 and Ankyrin domains	Hypomethylated	-	6	4	0	12	839231	T	C	Moderate	missense variant and splice region variant	Heterozygous	Heterozygous	CCATGACAAGTACCAGCTCACTCAGGAGCCACCTCAAAAGCCAACTAGTAATTTCTTATTCTTTTCATATCTAATTGACACAATTCATTTTGATGGTTTTCTAGGTTAGTGAAATTATCTATTAGTCTTACTTACTGGGTTTTCCAACAGGTGGGTCTTTATTTCTTTTCAATAAAAGGGTCCTTCGTTTCTTTCGCAAAGATGGTCATAATTGGCGTAAAAAAAAGGATGGAAGAACTGTTGGGGAAGCACATGAACGACTCAAGGTTTGTAATTGATGCCTAWGCAGTTATTCTTTATCCAATGAGAAGCCTAAAGCTTGAGATGATTGATAATATGATATATCTGCCCGTTCCCTGTTGCCTCAGTTGGTTTCATTTTGTTGATTGCTTCAGTTCT…	TTGAAATGAACGAGTGCCTCCAGTTCTCGTATGAGTTCTAGCTGCAGTCTAATGAAGTGAAGTGATTTCTCTGCAACATCTTAATCAAATATGTCGCAATCAGGTAAGCACCTGAATTAAGCATGGATGTAAAGTTCCACCGCTGCTTTGTCCAATTTTTCTTTTAGAAATTTCGTTCAGATCTTTGAAGAGTTGACCTTATAGTGGTTTTTTACTCTGTACTTGATTTTTTTTTTTTTTAAAAAAATTGAATTGSTATATAGCTGTTTTTTGTGCCTTTTCAGGGTATGATATCAATGTTCTGTTTCAAGAAGCTCAAGCACGATGGTTGAAACCTGCGGAAGTGCTCTATATATTGCAAAACCATGACAAGTACCAGCTCACTCAGGAGCCACCTCA…
	Manes.12G014500	Protein kinase superfamily protein	-	Hypermethylated	9	8	0	12	1202301	G	A	Moderate	missense variant	Homozygous	Homozygous	CAGTAGGTTATACCTGAAAGGAACATGTCAGCTGTTTTAGTGCAAACAAGAAATGAACTTGTGTGAAAGTATCCCAATGAAGGCCAGATAGCCAGACCAGAATCACCCAGCAGGAAGCCTGGGAAAACAGTGGCAAAAACATAAGGGCAACTGAAATTATTTTTAACCAGAAGGGTAACTTCATGAGAATTCATACTTACTGATGCTTAACAAAGTTGACTTTCACACCAGGCAACTTGGAGAACCCAGGCCAGATTGTCTCATTTGGTGTGCCAAGTATTCGGAGAATCTGAAATCAATAATAAGAGAACAAAATAATTGCCTTAAAAGCAGTAATTAGCAGGATGAAAGATAACAAAACTCCATATTTCGATGGCTGTACAGGTTTACCTAGCTTAA…	GGTTAGAAGTTTGTTCAACAAATCAAATCCAGAATCAGAAAGAACTGGTAATCCRGTAAATGATGTTGCTGGGAATTTCTTACGCAGTAGGTTATACCTGAAAGGAACATGTMAGCTGTTTTAGTGCAAACAAGAAATGAAYTTGTGTGAAAGTATCCCAATGAAGGCCAGATAGCCAGACCAGAATCACCCAGCAGGAAGCCTGGGAAAACAGTGGCAAAAACATAAGGGCAACTGAAATTATTTTTAACCAKAAGGGTAACTTCATGAGAATTCATACTTACTGATGCTTAACAAAGTTGACTTTCACACCAGGCAACTTGGAGAACCCAGGCCAGATTGTCTCATTTGGWGTGCCAAGTATTCGGAGAATCTGAAATCAATAATAAGAGAACAAAA…
	Manes.12G033800	P-loop containing nucleoside triphosphate hydrolases superfamily protein	-	Hypermethylated	2	0	0	12	2663700	T	C	Low	synonymous variant	Homozygous	Homozygous	GGTGGTGATTTGGCCTATCTAGGTGGTTCTTGGAGTAAAACCGTTGGATCCGCTGTGAGATTTCGAGCTCTGTTTCTTAATCAAGCTCTTAATAGATCTACTGATTCGTATTTCAAAAGATAAACATTTTCTTAATAGAACGTAGCTCAAAGTTARTATTATGTGATTAAAATATCAAAGGAATTAGTTTGAGTGTATAAGTTTTCCCAGTTCCAAGGTAGCAAATTCATGGTTTTGCCTTATGCCTGACATTGCCTAAGAGCACATATCGTTTGTAAAATGTAAACAATAAAATAGAGAATRCTTGTTCCCATATCTTATTTGAAGTTTTATTTGGGCTGAGAGCACTGGCAATTCTTGGTACTTAGGTTTGTATGAAAAACAAAGATAATCTGGCCA…	ATCGTTCGGCTTTTCATGACACTCAATTGGTTTGTGGTGGTGATTTGGCCTATCTAGGTGGTTCTTGGAGTAAAACCGTTGGATCCGCTGTGAGATTTCGAGCTCTGTTTCTTAATCAAGCTCTTAATAGATCTACTGATTCGTATTTCAAAAGATAAACATTTTCTTAATAGAACGTAGCTCAAAGTTAATATTATGTGATTAAAATATCAAAGGAATTAGTTTGAGTGTATAAGTTTTCCCAGTTCCAAGGTAGCAAATTCATGGTTTTGCCTTATGCCTGACATTGCCTAAGAGCACATATCGTTTGTAAAATGTAMACAATAAAATAGAGAATRCTTGTTCCCATATCTTATTTGAAGTTTTATTTGGGCTGAGAGCACTGGCAATTCTTGGTAC…
	Manes.12G035400	breast cancer associated RING 1	Hypermethylated	-	4	3	0	12	2818561	A	T	Moderate	missense variant	Heterozygous	N.P.	TGCTTCCTTGCGATCACATTTTCTGCAAGTTCGTATATTTTCCTTGAATCTTATTATGATAATTCCCTATCCCAATTATTGTTCTTCATTTTTATCTTGTTTTTGACGTTTAATTTCCACCTGGGTACTTGATTTCATTGCAGTGCATGCCTACCCGAAACGACGCAGTTTGGCCCACAGTGCCCTGTTTGTAAAGCTCAATATGTTGATCGGGGTATGTCCCTTCACCCTTTTGTAGGTCGGATTGAATCATTTTCTCAAATCATAGCTAATTAATAATTCTCCCTCTCTTCCTTTTCAGATCGATAAATATAAGTAATCGAAAACTTTTAAGTGTGACATTCCATCATTTTATACTATAATACTCTGAAAAATTTTAAACATGTATAACAAGCAGCT…	GATAAATATAAGTAATCGAAAACTTTTAAGTGTGACATTCCATCATTTTATACTATAATACTCTGAAAAATTTTAAACATGTATAACAAGCAGCTGATTAGTTAGCTAAAATGATGACGTGGGTTGCAGATCTGAGGCTCATGCCTTTTATTGAAAACATGGTAACAATATACAGAAGCTTGGATGCTGCTTTCTTTGCCAATCTGTTCCAGTCAAGCTCATCTGGTATGATTATTTATATGCTTTCATCTGATACCCATTTATCCACCTAGTTTTCTTGAATTAAAGCACTTTAAGTTTAAGTTCATCTCTTGTGGTGATCATTGTAGATACTGGGAGAATTTTGGAGCAATATCCTACTTCAAAAAGTGCAGATTGCAACGATAAGTTCTGTAAGGA…
	Manes.12G035500	cellulose synthase A4	Hypermethylated	-	2	1	0	12	2826617	T	C	Moderate	missense variant	Heterozygous	N.P.	CTTCCCAAATAAGGGACCCCATGAGCCATATCCGTTGTTGATTGCATCAGAAACTCCAGCAACTACTCCCACCATGTTTATGATAATCAAAGTAGTCGGTGGAATGAGAAGTGTCGTCCATTTGAAAAGGTAGAGCTCTCCAAATTCTGTGTCGTCTGCTGCTTTTGCTGTGACTGTGAAGTTTGTGTCGACTCCGGCAAGGACCTTGAGGAGGCCTTGGAATACAGCAAAGAGATGTGCTGAGACACCACCTATCACCCAGAATTGCTCGTTACGCCATAAGTCTTCAATGCTTACTCCACTCCATCGAAGCTCTAGGACACTTGTTGCTATAATGGAGAGGAAAAGTGCTAGGAACCATACACTAGCCAGGTTGGTTAGCTGCATGAGAGTAATTTC…	GGAACCATACACTAGCCAGGTTGGTTAGCTGCATGAGAGTAATTTCTTGTTAAAACTATTTCTTGCAACAATTTTTTTCAATGGAGCTCAGTATTTAGATTTGTAACTCATAATCATATTAGAATATTCATATCTAATTAAAAGGATGARCTATTATGATTTTATAGATGACARTAGAAGATAATGCTGGTGGACGTAGTGTGTATTGTCCTAACATTACTTACCGTGGGGATGATGAATTTTCCAGTCAGAAGGCAGACAGCAGGAATAGTACAGTAGGCAAGTAAAGGAATGGAAGTGAAAGGATAAACAATGGTGTTAACATAGGCGAGCCTCTCCAACCATTTCAGCTTTCCTCCATATCCATACCATAGTGGGCAATGGCGACTCATGAAAATT…
	Manes.12G040100	Protein of unknown function (DUF3741)	Hypermethylated	-	5	6	1	12	3358924	G	T	High	stop gained	Homozygous	Heterozygous	TTTGTTGAGTTTAATTGTGCTAACATTTGGACACACTTGATGTGATTTATCATAAGAGAATATGTTGGAGTCACACTCTGTATTAACAAGAATAGTATCCATTTATTCTCTTCTTTCTCTTTAATCAAGGCCTTTGTTACGATTTATTGGCTTCTTCTGCTTTCTTAAGAAAAGGTTTTCCCTTTTACTTAAGGTTTCCCTCTTTAGATTCTCGTGCCAATTTTTACCCATTTTTTCACTCAAGGATCAATATCCTTTAACCTCTCAAATTTATGCATCTTGCTTGGGGTGGGGTGGGGGCAAGGAAAGGAGAAAAGGGTATGGGGTCTTATTTTTATCTCATTTTTTTTGAATTTGTGTTTAGCTTCAAGTTCTTTTGCAGTGTACTGTGGGTCTGGT…	GGGTATGGGGTCTTATTTTTATCTCATTTTTTTTGAATTTGTGTTTAGCTTCAAGTTCTTTTGCAGTGTACTGTGGGTCTGGTTTTGATGTGTACATGTTTTTGGGGTGATCTAGAGTTAGGTACCTTTTTACCCTTTCTTTCTTCTTCCTCCCCCTTTTTTCTTGTGTTTACTTTTGATGTATTACTATATTAGTTTTGACAGGGTTCATCCTTTTGTGAAATGCACTCCTATTTAACCATTNNNNNNNNNNNNNNNNNNNNNNNNNNNNNNNNNNNNNNNNNNNNNNNNNNNNNNNNNNNNNNNNNNNNNNNNNNNNNNNNNNNNNNNNNNNNNNNNNNNNNNNNNNNNNNNNNNNNNNNNNNNNNNNNNNNNNNNNNNNNNNNNNNNNNNNNNNNN…
	Manes.12G051300	plant U-box 9	Hypermethylated	-	2	0	0	12	4519506	A	G	Low	synonymous variant	N.P.	Heterozygous	GAATAAGAGATCCTTGTCTTTGAAGTTGTGCCAAACTCTGTCGTGTCCTGATGAGTTTAAGTGTCCTTTGTCCAAGGAACTGATGAGGGATCCTGTCATTTTGGCTACGGGGCAGGTTTGTTTTTGTCTATTTTTGTTTTGAACGATTAGTTTTTGCTGTGTTTGCTAGCTGACAAAATGCCGCTAAAGGCTAGAGGATTTGTAATTGCAGTGTTATGCGTTTCAAGTTTTTCTCTTTGGGCCTAGCTAACAGATCAATTCAGTTTTTTTACAGTAATTTAGTTCAATGGAGATGGGTTTTTAATCTTATTGAAGATTCATGTTCAAAATCTCAATTTAGTTTTGCTTTTCTTCCTCTCTCTCTCTCTCTTTCTCTTACAGTGTTGGCTTCAGAGTAAA…	AGGGAACCGGACATGCCCTCTCACTCAGCAAGTCCTGTCACACACATTCCTTACTCCTAATCACTTGATCAGGGAAATGATATCACAATGGTGCAAGAGTCAAGGGTTAGAGTTCCCGGACCCTGTTCATTACGATAACGAGGAAGGAATAACAGAAGCTGATCGTGACCATTTTCTGTCTTTGCTTGAAAAGATGTCCTCTGCAGTTCCTGAACAGAAAGAATCTGCAAGGGAGCTTCGATTGTTGACAAAGAGGATGCCCTCATTCCGAGCATTGTTTGGCGAGACAATTGGGGCCATTCCTCAATTGCTCAATCCACTTTCAGCAAGCAAGTCTGGAAGTGATATTCCACCTGATCTTCAAGAAGATGTGATCACAACCCTTTTAAATTTGTCAAT…
	Manes.12G070200	Nodulin MtN21 andEamA-like transporter family protein	-	Hypermethylated	1	0	0	12	6959866	G	A	Low	synonymous variant	Heterozygous	Homozygous	ATAATTTTTTAAAGTAGGCTTAAAAACCTCCAATCCACCAAATKGRTTCTCATGAAAACAAATATCTTAAAAACTCTCTTYCTCTCRAATAATAAAAATTTATTAAAATTTAAAAATCATGAAAAATTTTATCTTATAAAACCATATATTAAAAAGCCATAAACCTTACTTTACTCYATTCCTCCARAATAGAATTTTTAGTTTTTCCAATTACTTGTATARCTAACTTCAAATGATGACATTGTATTAAAACTCATCAAAATTATGGTCTGCATATAATTGTGGTCATGCCCAAAATCTCAACCTGAGAAGGGAACATGATAGTTTTTGAGTATAACATCATAWATAAAGATTTCCAAAAAAACAAAAAGGTTGATTACATCATCTCCTGTGTCATTC…	TATCATTAAAAGATTAAATAAAATCATCATTTGCCACGGTTTTAAAGTGTGAGTTACGCTCTGCGTAGCCTATTTGAYTTTATTTGGATTTATTTAGCCTTTTAATAATAGTTCAGGGACAAATTTAGATAAAAAATGAAATTTGGTACTTTTAGCCCTTGCTATGTAGTTGAGGCAAATTTGGCCTCTTTGCTGTTTGGTAACTGTTCAGTGTTAAGCAGAGTGGAAAAGGGTAGTCGTCAATGTGGATTATTATGATCTAAAGAACATAAATGGGAACATAGTTCCAGATCCTAATGGAATTGCATGCCGAGAGAGAGAATAGSGAAAGGCAGAACAAAATAGTACCTCAATATACTGGACATTTGCAGCTCTGCTGGTCTTTTCAAGCTGAAATCC…
	Manes.12G070400	dehydroquinate dehydratase, putative and shikimate dehydrogenase, putative	Hypermethylated	-	11	7	1	12	6984049	C	G	High	stop lost	Heterozygous	Homozygous	TTATAYTTTGCGTTACCTAGKCTAAAGAACCCACGCCTAAGAACTCCATTACCTCCAGAAACGGTGTAGCTCTCATAAGTCATACCYAAATGCACAAGACGGYAGAACAATCCCAAAACGAGACGGSCCATCAACACAAAAATGTTTGCAAGGTGAAAGAAGCTGTAGATATTCTACGTAGTAAAGAATTCCTAAAGCAGCCTRGAGGGAAGAAATTGTATTATATTTCAATGAAGCCAAAAAAAAAATTGAGTWTYAGAAAATTAATGTCAAACTGCAAAARCATTTTCTTTTGTTCCTCCGTCAACAATCTCCGAAGAGGAGGAGGAGATGTTTTAATTCAACCATSGAAAACAAAATCCAGCCACATTMATAAGATTAGCCATTAGACACCACTAS…	AACTTTCTCTTTTCAATAGAGAAAGTAATTTTCCTTAAAATCACTTAATTTTTCTTAGACTAAGAAAATATTTTCTATTGATTAATTTTTCTGAATGCTCTAAAYGACAAATAATGTGAAAAATGTTTTCTTGGAATATCTTCCGTGAAAGAAASGGAGGCTAAGAGAGCGAAAAGAATTTATTTGTTCAACCATAAACATTAACCTTACCAGGTAATCCAGTGAACCTCTCAAACTGTTCATATGCCTGCCCAATAAACATCTCCAACCCTGAAACTGTAATGGCTCCAGATTCCTCYGCTTCTCTCAACAGTCTGGTAACTTTAGGGGTGTAAACAGCATCGAAGACCAGGGAGTAGTATCTCAAAGCAGGCTGCATAAMTAGGAGTCGGTTAAATC…
	Manes.12G075100	glutamate receptor 5	Hypomethylated	-	8	9	0	12	7740736	C	T	Moderate	missense variant	Heterozygous	Heterozygous	ATTAGCAACTCAAATCTCAAATTTCACTAATAGCTAAAATTAACCCAAATTTAAAATTAATTTAAATTATTAAAATTGATAAAATTAAAATAATTTWATAAAAAATARTTTAATTTTTAAATTAATAAAAAWTAMWAAATTAATCTRTTAAATTTRGACYGARYCTAACTCAACACGTRAAAATYTACCTAAAMTAATATTGCTGCACTTTGCTTAGAATTTGCAACTTTCTCCKATTCCTTTCCACACCAAATAGTTCACAATTATTCCTTTGCTTTCTAATATTTATACTAGSTTGTACTTGGATGCTTAATTTTAATTTTCAAATATTAAATCAAATTTAAAATATAAATATTCATTTGASTATTAAAAAATTTAAAACAGAAATTAGTGTTTAAT…	TTTTTACTTTTGACTCGGTTATTGGTAGAGCTGCAAGGCCAGCAATAGAGGCTGCAGTATCTGATATTAATAAGGACACAAGAATTCTGAAAGGGACAGAGCTGAGGCTGTTCATGGAAGATGCAAAGTGCAATATCTTCTTGGGTTCCATTGGAGGTAGCCTTCAAATTCCCTTGATTTTTGACATTTTTGCAAGTATAACTAAGATACTTTGGAAGAAGGAGAGCTGATTGGAGCTTTGAGGGTTTAGATTTCATCTGTTTGTAATTCTCTCAATATATAGTCTTGTTCTCATGTGTTAAAAATTGCCATGTGTTTTTTCTTAATCATGTTATCTTGTATGGTTAATTTTGTCTGGTTGAGGGTAGGATCTTTCAGTTTTAATTTTGAATTGAAACT…
	Manes.12G108600	heavy metal atpase 1	Hypermethylated	-	8	3	0	12	24972459	T	C	Moderate	missense variant	Homozygous	Homozygous	TTTATRACACCCAAGGGGAGGAAGATGRCCTCTTGTTATACACTGTTTGCTCTCTGTCTCCTCAGACTCTTCCTGCACCTTCCGCTCATGTGCCAGGTCGCTCTCCCATTTATCATGTTTATTTTAGACGCTTAGAGGACTCTAACTCCGCYCTGCTACCAGCTTCTTCGTCGATAGATCCTTCACTGTCTKATTTGGATTTGCCCATTACTCTTCGTTAAGGTAAACGTACTTGCACTCATCCCATTTCGTCTTTYGTTTCTTATGGTYAATTATCCTCTTCTTCTTGTTGTTTTGCCACTGCTTTAGATTTTATTTCARTYCCCAAAAYTGTTATTGAAGTTTTATCCCGTCTTGGTTGGCGTGCTGCAATGAAAGAGGAAATGATGGCCCTAGAYA…	GACSTAATAATTTGATTTTGAAAAATGCAAAGGGCTCACCCATATCCCTTGAGATGCTCTTTACATGATTGAGCTTGTTCTCAGGCTTCAGGCTGTAATGAACTTCAGTGATGCCCACAGCTTTTGCAACTCTTCGAGCACTCGATTCATGATCACCAGTGAGCATCATAACACGGAGCCTCGCTTTATCCTGTAATTCTGCTATGACATCTGAAACCCCAGCTCGAGGTTTATCTTCAAGATGAATCAACGTTACCTGCACAGGTGATCTTACATTTTAAACCATGAAATCATAGYTGAAGCACATTCTGAACTACCTCCAGTTTTGGTGCCTTCATTTTGCGCGGGATTAGAAAACAAGACATAGAATTAAGGAACACAAAAGGACCATGGCTTATC…
	Manes.12G110200	Protein kinase superfamily protein	-	Hypermethylated	0	2	0	12	25582311	G	C	Moderate	missense variant	Homozygous	Homozygous	GTGTAAAAAATAAAAAAATTATTAAAAATCGAAACCGATCAAACCGAACCGAATCGAACCGAATCAGACCGGTTCGGTTCGATTCGATTTATGACCAAAATCGGTTCGATTCGGTTTTCATAAACATTAAAATTTTAGTTTTCGGTTTATTCGGTTCGGTTCGGTTTTGAACCGAACCGACCAAATGATCACCCCTAAACATGAGTATTAATTTCAACTTAAACAAGAAGTGGCACGTGTGATCTATTTAATAAAATTATTAGATAAGCATGTTACAACACAATTTGTATAACAATTTATTTTAGTAACTCAYGTGACCTGCTAATTAAAAATAATGTCWGTCMCAAATGCCAGGTCTATCCAATCATATAATTGATTTCATAATATATATATAAGATG…	CAAACAWGACATTGTGGGGCTTCACATCCTGATGCATAATACCTTGTGAGCGGCGATAATCCAATGCCTAAATGAAGGATCTTTAATAACTGAAGRACTAGCATTGAAAAAATAATGGTACAAGATAATGGATGCAGCAAGTAGTMTCTATTATTTGATAATGAAAAAAGCGCATTCATGCTAAAACAGAGAGARAAGATACAMCAATGCCACTTMGGTCATGATAAACCAAAGCGTRAGTAACACATAATTACATGCCCTAATCACTAGCGCAAATACATAAAAGCGCTTCAAAATGCTCTCATTTGAACCAAAGTACAAAACGGCTAACAAACCAAAGAAGACACATTAAAAACCTCTTCCTTAAGACAATCCTAAATTTATAGTATGGAGAAACAA…
	Manes.12G136200	Thioredoxin superfamily protein	Hypermethylated	-	2	1	0	12	29068999	A	G	Moderate	missense variant	Heterozygous	Heterozygous	TATTTAATTCTTATTATATAGAAAAATTCACTCATTACTGTATTTATTTCAAAAATTACATTAAAATATTTTAGGTTTTAAAAAACCTATTAATGAATTCATCTATCAATTTAGTTATTAAATATTGGAAAAAAGTTTTAGAAAATATTTTTATAAAATTGAATAATTAACTAATAAACTTTCTTATACCATAGGGATTAAATAGTAAAATATTTAAATATTAAAATTAATAAAAAAAATTAATTAATATATTTTTATTTGTAATATTTCAAGAATGTTTTACCGTATGTTTTAAAATCAATGGACTAATTGATAAATTTTTTTCAATAGTAAATTTTTATAAAAAAATTTAATATGCCCACAACATGAAAATTAATTAGCAAATATTTAATTAAAATT…	GTGTTAGGCATAARATTTTTATTTTTTTGTTTTTTGAAAATTAAAAATTATTTTTTGATTTTTGTTACTTATATTTTAAAAWCAGTTTTTTAAAAATTRTTTGTATAAAAATAAATYTATAAAATTTTATAKAAAAAGTAATAAAATATTTATTAAAATATAATTTTTAATAATAAAATAAGAATAAAAAAAGACATATARYTCAMCTGAAATACCCAAGTTTGAATTCCCAWACTCYAATTCTCTACYAAAAAAAAAAAAATTATAAGTWGTTAATAAAAATAATAATAAATTATTTTTATAAAGTATAGAATATTATTTTMTCCTAMAATWTTWRTAATYSGTCCTRTAATATAAAAAWATYTATTARCTAGTTTCTCAATTTTAAAATATACATTA…
	Manes.12G156000	photosystem I reaction center subunit PSI-N, chloroplast, putative and PSI-N, putative (PSAN)	-	Hypermethylated	1	0	0	12	31375042	A	G	Low	splice region variant and intron variant	Heterozygous	Homozygous	TGAAATTTCAATCACCGCCAMCAAAAAAGGAGAGAGAGAGAGATTTTTCTTCGTATATGGCGTTTATGAATGAGATTAATTTACAGGAAGAGGGTTGTGGATAGGTGGAGACGAAGGCGGAGAGAGGTGGCGGTGGTGTCGTGTTCTTCAACGTCTTGTTTTTCTTTATCTTATATATATGGAATAAAAAATTTATAGAAGGTGGTATGCAAAGAAAGAAGAAGCCGCGCAGGCGCTATTCACGGGAGAAAACTAAAGAAACGGCCTTTCTGGGATGCGTGTGAGAATGATGTTCSGCATGTGATGCCTGTTACCTGATTACTTATTAATTAGGTTTTGCTTTTACTAATCCTTTTTTATTMTAATTAATTTAATTCACAATAAAAATTTAAAAAAAAT…	CGACAATCCCGACATAAGTCGTATCGGGTAAATGGTTCTGGTAGTGATTTGGAACGATAAAATCAATATAAGGGTGATCAAAAGAAGAAGCGGCGACCATGAGAGCCTGGTTACCTTACCCATGATCGCACTGCCGTGGTTTTGCTTGCCACAATCCATTCTCTGTAACGAACATGAAATTTCAATCACCGCCAMCAAAAAAGGAGAGAGAGAGAGATTTTTCTTCGTATATGGCGTTTATGAATGAGATTAATTTACAGGAAGAGGGTTGTGGATAGGTGGAGACGAAGGCGGAGAGAGGTGGCGGTGGTGTCGTGTTCTTCAACGTCTTGTTTTTCTTTATCTTATATATATGGAATAAAAAATTTATAGAAGGTGGTATGCAAAGAAAGAAGAAGC…
	Manes.13G036700	phytochelatin synthase 1 (PCS1)	Hypermethylated	-	0	1	0	13	3380435	T	G	Moderate	missense variant	N.P.	Heterozygous	NNNNNNNNNNNNNNNNNNNNNNNNNNNNNNNNNNNNNNNNNNNNNNNNNNNNNNNNNNNNNNNNNNNNNNNNNNNNNNNNNNNNNNNNNNNNNNNNNNNNNNNNNNNNNNNNNNNNNNNNNNNNNNNNNNNNNNNNNNNNNNNNNNNNNNNNTTTATCTTCTGCAAACTCATGTTGCAGAAGTATGCCAATTCTAAGTCCGGAAGACGATCTTCCTCGAATTGCTGCACATATTTGTTGCCAAGGGGCAGAAATTTTGGCGGGGAAGTTTAGTTCTTCAGGAGGTTATTGTTGCAGGGAAACTTGTGTGAGGTGTTTGAAGACCACTGATGAAAAGTCTGTTACTTTGGTGTCTGGTACAGTTGTGGACGGTGGAAGTGAGCAGGGGGTGGATGTGCTA…	TATAKCTTTTACATGCAGTGAACAACCAACATCACCATTCCACCTCAACTCCAACTCCTTGAGATGCTTCTTACCCTTTAAATCAGTTGTGATGGCATCTTGAACATCAAGAACATCTTGAAGATTCCAAATACAAAGTTGTCCTTGCAGATGTTGCAGTTTCCCCAATTCACTGATGCCAGAGCCTCCATGTTTTTTCACAAAGAAATCAGTTAACCTTGCAAGCTTTGTCAGTTTACCCATTTGGGAYGGCATTTCTCGCAGTATTGTTTCTCTAATATCAAGGTGACACAAGTTTATTAGTCTTCTCAATTTGGATGGTAACTCAACAAGATCCTTGCAATGATGCAAGATCAATGTTTGCAAGTTGTACAGAGTACTCACAATTTCAGGCAACTT…
	Manes.13G056100		Hypermethylated	-	42	0	1	13	6070595	GCATCAA	G	High	splice acceptor variant and splice region variant and UTR3' variant and intron variant	N.P.	Heterozygous	TTTCTAATGATAATTAGTTTAGTCAAAATCTTTGGAGTATACGGAAGAAGTACGTGTACAGAAATCTGTCGGGCTAGTCATTTTACGATACGGAAAATATTATTTGTTTWAAAAAAAYAACTAGTGTTTTCCTATTAAACTTTATTTGTTTAAAAAAAAAAATAACTAGTGTTTACAAAATATYTTTTTAAAAAATATTTTTATAAAAAAYATTTTCCTATTAAACTTTATTTGTTTTAAAAAAATAACTAGTGATTACAAAMTATTTTTTATAAAAATATTTTTTAAAAAATATTTTTCGTGAAAAAYATTTTTTTAATAAAATAATTTATTTTTTATTWTTTAATTTTAATTTWAAAAAATATTAAAAAWTTTATATACATAAATTTTAATAAAAAT…	TTTTGTGAGTTACCATCGTTTGTCTCCTTCCTATTATACTTTTGTTTCTGCTRTGTCTGCTATCYGTATACCCAAGACAGTTAGAGAAGTATTGGATCATCCTGGTTAATGTAATGCAATGGTCGAGGAGATTACTGAGGAGATTACTGCTCTTCATAATAGTGCAACTTGGGAACCGATATCTTTACCACCTGGCAAGTTTACTGTTGGTTKTCGATGGATTTASACAGTTAAGGTGGGACCTGATAGCAAAATTGCTCGCCTTATAACTAAAGGTTACACARATTTTTRGGCTTGATTACAATGATACTTTCTCTCCAGTAGCCAAAATAGCTTMTGTTCACCTTCTTATCTCATTGGCTGCAATTAATCACTGGACCCTTCATCAACTRGACATTA…
	Manes.13G106000	peroxisomal NAD-malate dehydrogenase 1	Hypomethylated	-	1	1	0	13	23033207	C	A	Moderate	missense variant	Heterozygous	Homozygous	CAATCAAAATYCTAGGGAAGATTCAAGAAAATAGTTCTTTAGTAAAATTATTAAAAATCAAACAAGTGCAATTTTTCCCCCCAGCTCTTTGCAAGCTTGAGATCAAGTTCGATCATCAAAATAATCGACCTTAACATTCTCTTCAAGCTATACAATTTGCCACCACAACCAAGTCAATTCAAGCACTACAATCAATACACAAATAACAAAAAGCACCAACGACACAGAATTCAGCYTTTGTTTTCTCTTTTGCAGGAATGATAAAGATGCGCACTTRGATAGTCKTATGAAAAGAAGGTATCTCACCACWGCACCAGTGTCCATATGGCTAATATCAGCAGTAACACCAGGAGTATTGACCACATCATACAAATGAAGAACGGAAACCAACGGATTCAT…	TATATATATGCTAAAAAAAGAAAGAAACTAATTTTTKATGGAAGAATGTAATTTATTGATATTAAAATTATTTTTAAAATTAAAAAATTTCAAAATTCAATCAAAACTAATTACATAAAAAAAAACAAATTGTTTTTCATTTTAATTATCTTATTTTTGCAGTTTTGCTCAATTTGTTTTTCATTTTAATTATCTTATTTTTATTTTTATTTCATTAATTTGTGGCCTTTTCCAATTTGGRGAATTTTTTTTAAGGACTTATMTTTTGYCCTGCATTGMTTTCATATTTTCYTTTTTGCYGAAGCCTTTCATATTTTYTRAATCAMYTATAAATAARGCATGTCAAGATGAAAAAAAAAAACGAYAACACTAACATYCTTCCCAAGAGTKTATTTTATT…
	Manes.13G111500	Arabinanaseandlevansucraseandinvertase	-	Hypermethylated	2	3	0	13	23830928	C	A	Moderate	missense variant	Homozygous	N.P.	CCCCAAAAAGATTTTGTGAAAATATTAGCTAGTTGATCATTTGAGTTGATAAAACTAATAAAAATGCATCTTGACTCAATCTTTTGCCGCAATCCACCTCTATATGCTTCGTCCTCATGAAAAATTGGATTTGATTTAATATGGAGGGCAGTTTGATGATCACATATCAGCTTCATTTAGCCAGTATCGCTATATTTCAATTTTCAATTCCTAAAGAAGTTATTTCAATCAAATGAGTTCGCATGTTGTCAAAGGCATAGCTCGATATTTTTCTTCTCCACTTGATCTTGCAACCACACCCTATTTTTTACTTTTCCAGGATATAAGATTCCTTCTAATCATAATATAATATCCTGAAGTAGATCGTCTATCTGAAAGGGAATCTGCTCAATTTGCATC…	GGACTGCACTCCAAGGGTGATGCGAAACAATGTTGTTTATGRWTGTGAAATCTGYGTTGGAAGTCCAAAGGAATTAGAGATGAGGACATTGAKGGTTTCTTGAAGTCAAGGGTGTACTTGCTCGTGCGCCAAAGGGTTATTGGATCCCTGGAAATTTGGAAAWTTTTAGGGGTTAGAGTTATAATTTCTTAAAATTTCATYTTTTTTACTATYGCCCAATAAATTTGGTTTTTAAATAACAATTTTCTCTGAATTTGAGTCTTTTCTCGTTAATTTTTGGCAATTAGAGATGAGGACATTGATACCGCTGCCAATTGAATGATAACAATTTTCTCTGAATTTGAGTCTTTTCTCGTTAATTTTTGGCAACAAATCACCTTTGTAATCTCCTTTATGCCC…
	Manes.13G112600	formin homolog 6	-	Hypermethylated	11	3	0	13	23939194	T	G	Moderate	missense variant	N.P.	Heterozygous	ATAAAAAGAATGCGAGACCCGACAGCATTCCCAGAGTGACAATTGCAACTGAGATTGCAACTGCCACTTTCTTAGCCGGTTTCGCTGGTTGTGTTGCAGTTGGGATTGGAATGGTGCCATTGGCTGGTGATGCTGGTGCAGGTTGACTTTGATCCGGGGTCGGCCCAGTTGGGACCTCAGGGAAGAAGGGCTGGTCTGGGTTCGGCAAATCCTGGTTGTCGGGAGGAGGCGGTGGTGATAATGAATCTGTCCCAGGTGGTGGGGCTGAGCTGGCTGGAAATAAAGGCTCGTGGAGGATTCTTCTCTGAGTTGTGGGATCAGTAGTTTCAGGCAGAGAAGATGATGATGGTGAAATGATCAATGATAATAGAATAAAAAAGAAGCTGAAACGATAATTAT…	TGAGAAAATTGAATTGAATATAATAACTAGCACGAAACTACTAAATAACTTGAATTAACCATTTTGGGCCAAGTGGAAAGTGGGTCTAAAAATTATTTGGGCCAGTTCGGGCCCGGCTGTTTCAGCCAACCATTTCATTATTTCTCTTTTACAGATTGACTAATTGCAGTTCAGCTCTATTTCTAGTCACTAGTCACATTAGGGATGTTAAATTTTTTTTACAATATCTAAAGGWTAAAATTARTAGAAAAATTAATTAAYTTAYTTTTTAAAATTTTAAAAATATTTTAATATATTTTTTAAAATTAAAAGCTAATTAATAAGTTTTCATAACAAGATCAAACAATAATTTTTTTCCCTAAAATTTAGAACCTCTAAGAATCACTACAGAGGCAAGGC…
	Manes.13G145000	switch 2	Hypomethylated	-	8	7	0	13	27316786	C	T	Moderate	missense variant	N.P.	Heterozygous	TGTTAGTCATATCAAGATATAAGCATAAAGAAACACGTAATATACCACACACTCATCCTGGACTGAGAAAAAACAACTTCTTTCTCAAAAACAATAAAGAAGCAGTTGATCTTCCCATCGAGCAAATAATGGTACATAGTATAATAAAGTAAGGATCATAATAACAACAAAAGAACACAGAAAATCCAGTTAAATCTATTCACCTGTTGGAGCTTGACAAGGCAAGGAAGTACAAGGCAAAAAGGGCAAGAATCGCAACCTTCAGGRTTATCCCTGTGAAGGTAAGACCATATAATTCCATCAGGTACAATCCTTTTGCAGCACTCCACTTGTTTAAGAGGGCTACCACAGCCACATGGAAGGTCCTTATTTATAAGGCACTGGATCTCTGGTATTTGT…	AGGAGTTTCAGAACTGCGGCTTTTGGTTTAGATTACATGATGGAGCCTTCCCAAGTAAGTTTGCAGTGACCCTTCAAAGCAGAATGGCTTCAGGACTTGCAGTTGCTGTTGTMAAGTGTCAACTTTGTTGCATGAGTACTTTTGTCTTGCTATGGAACTTGATTGGATCTTTTTTTCTTCCAATTTTATGTTTTAATCTTGACAGCATTGCATACTGCTTGACAATGAAGGGACGGCTACTCCTACATCATTTATTACCGATGTTCTTTTCCCTTATGCACTTGATAATGTAGGAAAACATTTAGCTGCAACATATGGCRGTAAAGAAACTCAAGAAGATATCAATCTGCTACGATCTCAAGTAAGATGTATTTTTTTTCTAACAAAATGGTTAAGCTT…
	Manes.13G148900	ELMOandCED-12 family protein	-	Hypermethylated	3	0	0	13	27666098	T	C	Low	synonymous variant	Heterozygous	N.P.	AGGGGAGGGGGTTTGCTAAAGAACAGAAGCAAAATTTATGAATAAAATTAAACACTATTCTTTATTTTGACTTCATTCTGCATTTTGGAATTTAGACATTTTTCTCTCATAATGAGTTAACTTTTGTCCTTAGGGGCTGTGGATTTATTTCTCTTGAAAACTTGCTGTTTTTTGCCAGGACTTATCCGGTATGCCTTCTTCACAATCTCAAGGATTCATGCAACTATTTCTTATCTATTTTTCCCCTTCTTTGAACCTATTCTGTGATCTTTTTTCCTTAATCCCTAATGCCTGAATTTACACAGAAAGTGAGCTATGATTATTACTGATTGTATGAAAATACAAAATGAAGGTATCCTTTCGTAGGTTATTGTTCAAGCAGGGTGGAGAGCGAGCAAC…	MATTTCTTCATTAATATGCTTCTCTTCTAAATTAATATAATGATGCAARTGTTTGTGAAAATATACATMATTAGTTAGTATAAATGGGTATCTAAYTCAACCTTGAAATTCAATAGCARAACCAAAATWTACCATCTATATACAGTACGACAACATGCCTTCTACAATAGTATTACATGTCCTGCATACGTGTATGTGTATGTGTATGTGTATGTGTATGCATGTGGGTGTCGTGTGTGTGTGTGTGTGTGTGTGTGCGCGTGCATGTGTCCGTGTATGAGAGAAAGACAGAGAGAAAGACRGAGAGAGGGAGAGAGAGACCAAGCAACAGCCATCCAACTAGCTGGTGAAAGCTCCACACTTCGCAAGGACATCAAACCTGGGTATCTTTGAGCAAAT…
	Manes.13G155300	methyltransferase 1	-	Hypermethylated	14	11	1	13	28056145	TG	T	High	frameshift variant	Homozygous	Heterozygous	GCAGCCAATGAGAGGGAGGTTTTCTTAAGAAATGAGTGTGCAAATTATGACTTGCAGGATGTCAAACAGGCAATTGCAGTGGAAGTTCGGAAAATGCCTTGGGGACATCATCACAGGAAAGATAATGACAATGCTGATAAAATTGATAGAGCAAGAGCAGAAGAGAGGAAAAGGAAAGGATTGCCACCAGAGTATTACTGCAAAAGTTTGTATTGGCCTGAGAGAGGTGCATTTTTCAGTCTCCCGCTTGATACAATGGGTCTTGGGTCTGGTGTCTGCCATTCTTGCAAAATAAAAGAAGTTGAAACGGAGAAGGACGTTTTCAAAGTGAACTCTTCTAGGACTGGATTTGTATATCTTGGGACTGAGTATTCTGTTCATGATTTTGTCTATGTAAGT…	GTCKGTCCTTTAAAAGGAGTGTCTCAATTTTGTTAAGATGTTCTTGCAAGGCTTTAACAGCCTCTGCTGCATGAAGACCATGCAAATCCAACTTCCATGGGTTATTTTCACTATTTCTTATACTCAAAATTTCCTTAGCTGCCTTAGCATTGAGTCTTTCCGCATTCAACCATTCTTTACGAGCCTTCAGTGAGTTCTGTTGGGCAGAAAAATGGTCTCCTCTCAGAAAAGCATTAGTGGCTGCCCTGGAATGCCGAGCTGCCAACCTGATGGATAGACAGTCTGGGAATTCTTAATACACCAATRTAACTAAAATATTAGCATCCATTAGATGCAACTAGAACCATTAGTTCAGAGATGTTGAATTCCAACAAAACACTAGGGGCTGAAGAAAYGGGC…
	Manes.14G063800	embryo defective 2759	Hypermethylated	-	2	1	0	14	5200500	G	A	Moderate	missense variant	N.P.	Heterozygous	ATTAAACAAATTATAAATTTAAAAAAAATTATATATTAAGCAACATGGTCCCAGATATAGTATTCMTAGATTTTTATTTAACTATTTATTTCTTATGTGCATGATAWATTTTTGAATAAAACAAATTTCTATTAGATACAWCTTTCAGACTAAATCCTAAAAGGAAAAAAGAAAAGAAGCGGTTGATAAAAAGAAAGGGAGAGAAAACAGAGGTGTCGGTAGCGGCAGAAATGTATGATTTGGAATGATATGTGTGAAGGTATGCAGTTGAAGAATGAGGGGGAAGGAAGGCCATTGGATTAGAGAAGAAGGGATAAAAATGATTGGGGCGTTGTGCTTCTTTCATTTATGGCCCAAAGATAAAATTCCCTTTCCCATCAATGCAAATATACAAGTTAG…	AGGTATKTGCTTATTAGTGTTAGAATAAATTCAGGACTGTGAGATTAAGAATCAATGACGGAGAAGTTAATATTTATATGATTCAATTAATTTTCGGAGATATATTATGTACTTTAATTTCTTTTAAATATTTATTAATTTMAATTTTATTTCTAAAATGTCCCCCTCAAGTGTCGAACTATCAGGACAGCGCCTTGTATCCTTATCCTGCTGGGCCTTGCAACCTTTGTCCTGTCTGTGCTTGTAATCTTTATTCCGTTGGGCTATAAATTTCAATTATTCTTTGCAGCCCSAAAAAATGCAATCTTCAACAAAAGTAAATAAAAGTGAAAAATGGATTTGGAGATTTAATTTAAAAAAATAMTATTTAATTGATTGGTTAGTGATGTTGTTTAAAAC…
	Manes.14G074700	CLP protease proteolytic subunit 6	Hypomethylated	-	5	1	0	14	6079702	A	G	Moderate	missense variant	Homozygous	N.P.	AAAATTAATTTAAAAAAAAATTCATTACCGTACATTTGAAGTTCGGTAATTGAAGTTTAAATTTTAATTTTTATTTAATTAATTATTATATTATATTTTATTAATTTAATTTATTTAGTTATATATTAAATTTATATAAATATAATTATAAAAATTATATTAATATTAATTATTTTAAATTATTTATTATTTTAAATTATTTATAATATAATATTATATTTATTTTATTAATTATATAATTTAATTAATTATATNNNNNNNNNNNNNNNNNNNNNNNNNNNNNNNNNNNNNNNNNNNNNNNNNNNNNNNNNNNNNNNNNNNNNNNNNNNNNNNNNNNNNNNNNNNNNNNNNNNNNNNNNNNNNNNNNNNNNNNNNNNNNNNNNNNNNNNNNNNNNNNNN…	NNNNNNNNNNNNNNNNNNNNNNNNNNNNNNNNNNNNNNNNNNNNNNNNNNNNNNNNNNNNNNNNNNNNNNNNNNNNNNNNNNNNNNNNNNNNNNNNNNNNNNNNNNNNNNNNNNNNNNNNNNNNNNNNNNNNNNNNNNNNNNNNNNNNNNNNNNNNNNNNNNNNNNNNNNNNNNNNNNNNNNNNNNNNATAATATTATATTATAAATAACTTAAAATAATAAATAACTTAAAATAATTAATATTAATATAATTTTTATAATTATATTTATATAAATTTAATATATAATTAAATAAATTAAATTAATAAAAATATAATATAATAATTAATTAAATAAAAATTAAAATTTAAACTTCAAATCCATTACCGCACTTTTGAAGTGCGGTAATGAATTTTTTTT…
	Manes.14G141800	response regulator 12	Hypomethylated	-	17	5	0	14	12735613	T	C	Moderate	missense variant	N.P.	Heterozygous	CGTTTGATCATCGCATTCATTATGTCATCCAAAGAATCATAGTTGTTTTGAGCAAAACCATTCTGAGACTTTGTCTGCTCCAAAAGATAGTTCTCATTGGGCCTCATTTTTGGGTCTAAGGCAGATTTCTCAACCTCGGCATGCYGGAAAATAGATGGAGTTACATTGTTTAATTGGCCMGCCAATGGCATATCAAACTTCTTTCTTTGCTCCACACCTTGATTCCATGAAMCCACAACACCATTGCTAGATACCATTGAGTTTGCGTTGCCRAATGAGTTGATTAGGTTGGGGTTATAATCCTGACTATGATCTTCCCACCTCTGTCTTGAATTAAAATTCAGGTTCTGAACAACGTTACCAATCAAGTCTGTTTGCCCTTGCATGTCTACTCTGGAA…	TGTAACAGTTGAAGACTTTCTTAGGCTTCTTGTCCGAGATGCACAGAAATTGAGAAATGTAATAATTCATTTTTCAACCTTCCCTCTTWTCTTTTCTTTTTTTTTTTCCATAAAATGCAATTACAAGTTTCTATTCCTTTCATATTCCTTATTTACTTACTGATTTATTTCGTTTTCTGYTTTCCATTTTGATGTTCACAATACAGATACTTGGAAGTGGAATGTCCAATAGAATGTGGGAGAATACTGTGGAGCATGCTAAGACCTGTGTCTTGGGGGAGAAGCTTTACATTTACTACTCAAATGCAACTCRYAGSGCTGGTGTTGTTTTCAACCATATTTATGAACTCCAAGGCCTTATTACTGATGGGCAGTTTCTCCCTTTGGAATCACTTCACC…
	Manes.14G152900	VH1-interacting kinase	Hypomethylated	-	2	0	2	14	16266774	GTGAGCATGCCACAGTATCATTGAAGTCCTGC	G	High	splice donor variant and splice region variant and UTR5' variant and intron variant	N.P.	Heterozygous	ATTAATGTGTTGTTTTCTAGAATATCAATCACAAACAGCATTTGAATCTTTGAGGATTTTGTTACTTTTTAATTTACCTAATTCTTAATTTCGTATGTTATTCTTCTATAMATATGTTTGTTCAGAATGCAATCAGCTTACAGGATGTGGATAAGAGAGAAGAAAGAGGGATCAAATCCGGAGTWTCTAGATGAATTGTCCAGAGACCTTCAAACTGCGTTAGGTACTGCAAAGTGGCAGGTAYGTTTTTTCTTTTTTTCGGTTTTGGTAGATGTTAAGTTTAGCCCTTCTTTTATTGATTGTTATTTTATGTTTGGTTTCTAAGAAAATTAGAAGAACTTATTCCAGTCTTATGTTTTCTAATAATCACATTTCTGGCAAAGAAAAACCTGAATTATC…	YTCCATCYCATTATRAGGCCGGSCGATAGTAGCAGCYYACAATYAGGAGYCTCTTARTCCYAAATAAGCTRGGYCCAACYYYTTTACCYTYCAGACCKGACTCYTATTTAAGTCACTCAATTARAYCGRTCYAGTYCATTTCAGCATTAAAATCARCCMTTTTCTAGGATCYGRCCCTTTTTTCCTCAAACCCGRTCACAAGAAGAGAAGGCGGGTCCAGTCATTTCRCAGYCCTGTCCACTCGCGYRCCGAAGGRAATTAAATRMTTGTCTGCCAYARRGATGGTCCCGRRRTTAYYTGTACRTACAGACTTACACCAAGGGRTAGGTGGAYCTATARCGRAAAGRTTMTCKCGTGTRAGGGARAAGAAAGARRATAAAAGGGAGGAAACACTCTCCT…
	Manes.15G015800	chromatin-remodeling protein 11	Hypomethylated	-	6	1	0	15	1290075	A	G	Moderate	missense variant	N.P.	Heterozygous	AATCTACATGCATGCCACAATTTGGAGAAGAAAGAGGTGATCAAATTTTGTTAAAGGAGTTTGATCAACTTAAGAATATAATAGAACATGGTATTRCTTACCATTTAACTCTTTGTACCGCTCTTTAAAAACTTTAGAGTATCTTTCAACTTCCTCCTCTGTCTTTCCTTCCATTTCAGAAGCAATACTTTTTATATCATTTCGGCCATATTTCTCACAAGCCCTAATAAAGGTATTGAAGTCTCTTCTACTCCATGAAGAGAACCCCTGAAATTGTCCACTCAATCATCAGTAGTTAGGCCTGTAGTCTAATATAAACCAAACCTCCATAAAACACTCAGCTCACCTCCTCCAATAGTCGCTCCTTCTCTTCCAATTCCTCAGCAGTCAAAGGTTCTC…	AGAACATGGTATTGCTTACCATTTAACTCTTTGTACCGCTCTTTAAAAACTTTAGAGTATCTTTCAACTTCCTCCTCTGTCTTTCCTTCCATTTCAGAAGCAATACTTTTTATATCATTTCGGCCATATTTCTCACAAGCCCTAATAAAGGTATTGAAGTCTCTTCTACTCCATGAAGAGAACCCCTGAAATTGTCCACTCAATCATCAGTAGTTAGGCCTGTAGTCTAATATAAACCAAACCTCCATAAAACACTCAGCTCACCTCCTCCAATAGTCGCTCCTTCTCTTCCAATTCCTCAGCAGTCAAAGGTTCTCCAGACTCTAAACAATCAATAATCGGTCAGCAGCACATAAAATGATGCAATGAACGACATAGTTAGGCAGCTGTTAGGCATCT…
	Manes.15G054200	Carbohydrate-binding X8 domain superfamily protein	-	Hypomethylated	2	3	0	15	4029637	C	G	Moderate	missense variant	N.P.	Heterozygous	GGTTGTGGCCCCACTGGGGCAACCTGCTGCAGCTATATTTATACAAACAATAGTCCTCGAGGCTGCAGCTATATTGATGCAAATAATAGTCCTGGATGCTGCAGCTTTGTCTATGCATGTTGATTGTGCTGGGTAAGGATTCCTGACTCCTGAGAGCCATTGTAATTGTCATTTGTCTAGACCAAAGCTTCACCTTTTACTCCTKGCAAAAAGACGAAATTTGCCCTGGCAGAGTTTAAAAATACCAAATTTTATACTTTTTTTCAAATTTACTCCTACCAAAARTTGAAATTTGATATATTTGATATTCGATATATAGATCRGAGGTAGATTTACCCTTTTAGCCTTTTACCTCTGCTGATARTATTAATAGGGGCCCAAAAAAAATAATCGAAGATC…	GGATCATCAGCATGGTCAATTGCTATTGCTTCTCGACTACCACCAGCACCCAGTGTGATATAAACTGGACCACATGGATCCAAAGAATAGTTGTAAACTCTGTTTGACCTCTCATATGCGTGTACCTGCACATTGTTTTAACATGAACATTTATCATCCTTTGTTGCAGAAACCAATAAATTCATATTATTTTACTTATAAATCCATAAATATTAATAATCTCTTTTAGAAGGGTTTCCACTCTCCTCTCTCTCTCTCTCTCTCTCTCTCTCTCTCTCTTTTCTTTTTGTGTGGCGAGGACACAGGAGACAGAATTACTCTTACATGTCCATTAAAGACTATGTCAACGCCATACGCATAAAGCATGTCCTCCATTTCAACTCTCATACATTCTGCTTC…
	Manes.15G054300	purple acid phosphatase 15	-	Hypomethylated	6	2	0	15	4033882	C	G	Moderate	missense variant	N.P.	Heterozygous	AACTCCAGGGGAAGGCTTCATGTGAGAACCGATTGATATGGAGATCTACATAACAAATTGCAATAATTAATAGACAATAGATGGAAAACTAAGTGAGAAATCCTGTGGATTGGCTTAGCTTGGACCGAGACAGAGATGTAATCTTGGACCTTTCTTGAGGTTACCAGAAAACAATTCAATTTTGCTACAGGGAATGTTTGCACCTAGACAGCTTAGTGTACGAGGATGTTTTAAGTTGTAATTSTCTACCAARGTTCATTGATTGCTATTCTCAACAATACTTAGCTACWGCTAAACCTCAAATATGTGTTTATAGTTACCTATGGTTAACCAGAAGACACCGATCAGGTTCTCTTACTATGTAAATGATATCGCCAGCAACTTGGTAAAAGTCCTGAT…	TGAGGCGAACATGGTGTATGATGCCAGAAGTGTAATTTTGTGCTCCTTCAAAAGGATAAAGTTGATTATAAACAAGAGAATAACCAGTTGCCTGATAACTCATGGGCAACCCTGAGATTCCATACTGAACAACACTAGAAACTAATTGAGGATCTAATGGTGTTATGTCATCACCAATTTGAAAATCTCCTGCAATTCATGTATACCCAAGTTGCTCGTCAGTCCAAAGAAGTAAAATTATCCAAAACCTGCATATTGGTTAGTAGGTTATATGTTTCCCCATTCTTGCTTTTGTGAACTTCCTCAATTCAGCCCCTTGCTCTTTTCTATGCACAGAATAATTTTATGCTCAATGGTTTTACTCGTGAACTACTTAATTTTCACCTACCATTGACACAG…
	Manes.15G056200	ARM repeat superfamily protein	Hypermethylated	-	75	66	2	15	4191871	AT	A	High	frameshift variant	Homozygous	Homozygous	TAGCAGAGATACAAAAAMAGGGGAAAGAAGACCCAAYTCGCATGATTACAGGCACATAATGTSAAATCCTTCACAAACTTTCCACAATGGTAGCAGCATTTCAAAATGCATAATGATCAGAKTACAAAGCACAGGTCATGATAATTCACTTYCCAATAGGACTATGAAATCAGTTATTTTGGTCTCAAATTAAACTGAAACAAACTATTTGAAAAACGGAAATCTAAAATAATGGSAACTAAACCTAAGTACATAARAACTGAATCAAACTGATAGCTCATACAGACTTCAGTCAGTTTAGTTATTCKATTTTTTGCTTTTTTCACTAAATCAACCAAGCTGGAAACCTGAACTTTTTAATCCATAACTGAAACTGAATGGTCCGGTTAGCTAGCTTTT…	GTGTTTGTGCATGTTTATCCAGAAARTTCCTGGGAAATTTGACAATTATCGCATGGAGCATTTCAAGTACAGATTCTCTTCCAGTTGAATATTCATAGCTGCAAGAATAGCAAGTTAATWTATTSGGGAAAYGGTAGACAGAGAAMKCAAACAAAAATGTGTTGARCGTCAGTTCATACCTCAAATTTCTCAGCAGAAAATCWAAATGTTGTTGTAAATATGTTCCAGAAAGATGATAATCTAGTAAAAATTGYAATATAATYTGACTGCATTTTTTSCGAATTGMATCMACTTGGCTTGTTACCATCAACTCTGCAATGCGAATCATAATATCATAGATCTCAGGAACAACCAGCTTGCGATTCACAACTGCTTTTAGAAGYGAGAGGGCAACAAAAG…
	Manes.15G090400	RINGandU-box superfamily protein	Hypermethylated	-	14	13	0	15	6697117	A	G	Moderate	missense variant	Heterozygous	N.P.	ATAAAACTTGAAATCTTGAAACAGAAAGGTAGGAAATTTCTAGGTTTTTCAACTGAGGGGCGACACACTCTGGTTCTAATTCTATGATGTCAGAATGGGTTTTGGGTTTCTTGACAAATTGACAAGCATAAGGCTTGAAAGTTCTGTATAACTACTTCTTGCACAATTCTGAAGGCATCATGCTTAGATCTAAATTTCAACTGATAATGATCAAAAGTCATAGGAGAAGATGGAAGATTGTGAGGCATCACAACTAAGTTCTTATGACAAATATAATYAAGGGAACAAACATTTTGGTATCTATCTTCTTTTTTTCTTTTTCTTTTAAGCATTTTTGTTACCTGCATCAATCTTGTTGATGTGGATCTTTACCTCACWAGAAGAAAATCAACCTGCCTT…	TGATTTCTGACATTCAAATTTCACTACAGGAGCTTCTTGCACTTGGGGAGAGGATTGGCAATGTGAACACTGGGTTATCAGAGGAAGCCAYCAGAAGTCGATTAAAGACGAGGARATATTTATCATCACCAATGTCAATCAATCTGGAAGASACAGCTTGTCTAGATCAAGAATCTGATGCTTGCATTATATGCCAGGTACTTGGACTGCACTCATTTTGGTGGAAATTTCAGAATTATATTWAATTTACTAATYTCTGAAATTTTATTTATATGGTTAATYTTAGAGCACATATATATAATTCTCTTATTAGGGATGTATAATTTMTCATCATCTTTGCAGGATGATTACAAGAATCAAGAGAAGATTGGCACTCTAGATTGTGGACATGAGTAYCAT…
	Manes.15G095300	tubby like protein 7	Hypomethylated	-	3	1	0	15	7028331	T	C	Moderate	missense variant	Heterozygous	Homozygous	TYACAACTTCAATAATTATAATAACAGCATATAAGCTACTCACATGCCAGTTTCGTGCCAAAGCTCGTAAGGCATATTGCAAATGCCAGAAATGCTGACAATGGCTGCCTATAATCCATGGTGAAAGTATCATCYCCTACCTTCCCAAACTGCAGGAGGACAGTATCCTCATCGCCTTTTCCTCCTGGCTGACTTTGGTCCACAGTTGCAACCAATTGGAAGTTCTTAACTGACGCTACAGTTACCCGGCCGTGGAAATTCAAGCACCAGCATTGCAGATGTTCATGCCACCTTGGCGCCTTGTTGCGCAGAACTGTACAGCYAGAAACTGAAGACTCTGGTCCCTTCATCATGGAGTCATCRATAAGTTTTCCATTAACATTTTCTTGTGATAGTGGA…	CGCAGAGACATTAGTGGTAAATTCCCTTTTTTATTTTTTTGTTGCTTTTCCTCCAAAAGCCAGAGCTAGTTTTCTGCCCTTTTCTCTTTGTTTTCTAGAGAGAGAAAGCAAGCGAGAGTGGAGAGAGGTTTGCGTGAGAYGAGGTTACAGAGCTGTGAGCTAAGCKTTGAGAAARGCAAATGGTAGAGAATGTGTGGAACAGGTGKCGTGTGTAGAATGGGGGTGACAGAGAAAAKAACGCGGCTTTAGGAGTAGTGAGATGGTTGTAGTTGGGGAGATTTGACCGAGTCTGAAAAAATAATAACAAAAGCGCAAGGGTGAAGWGCGRGCAGTTTACGTGTGTGGTTTTCCGCTGAATCTTTACTGTGATTTCTTCTTCGCGGAGAAGGTCTGTTTGAT…
	Manes.15G099900	MAP kinase 19	Hypomethylated	-	4	0	0	15	7403822	T	A	Low	synonymous variant	N.P.	Heterozygous	AGATTCTACTTACACGAGGACTTAAATAGATACTGCAAGGACTGTAAAAGACCTCTCAAGGATGAGACTCGTAGATCTCTCTGATTTCTTAACATTCTTGATTAGGTCTTTGCACCTTAGGACAATCCATATTGAACCGTTCCCACATTCCTATGAGCAGCTACAGCGACGGCAGCTGCACCAAATTGGGATTGWGCCTGCAGCAGTTTTGCATCGATAGCAATTCGCTCATTTAATTGTTCCACCTTAGCTTTTGGTTGATAATAGGGGTTGGCGTTCATTTCAATGGCCATGACTGGTGCTGGTTTTGCCGCCATTTTACACTCTGGTTGTTTTGCTTGGGAAGTATCCTTCTCAGACTCTGTCGACTTTCCTCGTGTCAATGTGTTGTTCATGAAG…	CCAAAGAGAAACAAAGGTGGATTTATGCAGAAATAGGAACAGAATCAGGTTAAACAGAATGACTGTAATTTAAAATTTGCATCAGTAAAGAATCAAAATGCAAAAGTTGGGAGTTGCAGCACACAAGTACAAGAACAAAATTGTATTTCCTTAACAACCTGTTTGGAACTAGATTTTGCAATAATTCAATTCAATGGATTTCTTTTTTCTTTTCTTTAGTCAATTCTCATGTTTGGGTACCCAAGAATTGAAAGAAATCAATAACTTTAACTAACAAAAGAAAGCATTTTAAAAGAAATAAAAATATCATGAGAAAAAATAATCCGATAGTGTGATAATTCATTTGAATTTTGTTCTTGCAAATGATTCTTTCCAAAGGAAGCCAACGGATAACGTCCA…
	Manes.15G158800		Hypermethylated	-	12	11	1	15	12493997	G	A	High	splice donor variant and intron variant	N.P.	Homozygous	AYTTTAWTTTTAATATTTTAAAATTTAATTAAAATATTTTAATTTTAATATAATTTAATCTTTAWATTATTAAAAATAATATAYYATTATYAYTAATCGRTTCKRTTYAATTTTTTTTWWTTTTTTTATYAAAAYCGAACTAAACYTAAAATAAYCAAAATTTWTATRWRTMRTATAAAAYYAATTTAACCCTAATAAATTRGTTTACCATGCKATCAACAAATTTTATAATATTTTGTWAAAAAARGTTGTTAAARCATTCAAARATTTTATTTTAGAAGTTTTAATTTAAAGACAATTTAATTTAAAAATAAAAAATTAAAATKATTAATTTTTAAATTAAAGTCTCATTTAGTTCAAAGATATTACTTTATAAAAAGATCAAATTGAGATMATCTG…	GAAAAATAACCACAGAACTTTACAATCTTATTTACTGGGATGTACTTTTCACTTGTGAAGGTATGCCCTRCATTTGGTGCTCCATTGATCAAGAGGGTTCTTGACAATTTTGTCACAGATGAGTTTTGCCCTGACCCTATTCCTGAAGCTGTGCTTGAAGCCCTGGAGTCTGAGGTTSGTGATTTTCTAAATTCATCTGCAGTATTTTGCATCTGCGCTTTCTTGTAGTTGACATGAGCATATAATAGGAGTGCTTTTGATACAAATTCAAGYACTCCCTCCGTCCTATAAAACTCACTCAATTGCACAAATATAGGCCTACTTGTTGCTTCACATGGATTAAGAAATATAGTTAAAATAATAAATTTTATATTTTCTTAATATAGCATTCATTCATAT…
	Manes.15G159500	uridine kinaseanduracil phosphoribosyltransferase 1	-	Hypermethylated	18	3	0	15	12578117	A	C	Moderate	missense variant	Heterozygous	N.P.	CGTAAAACAAGTCTAATTAAATAAAATGGAGTAATTTAGTTTCGKTTGTCTAATTGGATTATTCGAGTAATTTTAATAAATATAAGGGTMTAAATAAAATATTAAATTTAATTGAAATTTAGWTKATTATTGAACGAWTCTTTAAGGATTTAAATGGAATTTTGCTAAGGGAATAGAATCGCATGATTGTCAAGTGAAACCCCGGCTAAACCATCACAGAACCATTRCTAACCCTAGTTTCAGAATTGATCAGCGGAAAGAGCCCCGCCTTAGGAAATATTAAATTTTATTATTGACMCTTTTATTTATTTATTTATTYTTTAAAAATATAATTTTTTATAAAATTATTTTAACGTGTTTTTAAGTATTAATAGTTTAATAAAAGGAAATTTACTTTTT…	ATAATTGTTTTAGTTAAATGAAATATTTGTTTTTATTACCTTTTTAATTATATGGATATTTAATTWTATTTAAATAATAAGATAATTATTAACAACATATAGTTTAAATTAAATATTAAAAAATAATTTTTACTTTTATTYGAAAAAAATAWACAATTAGTGTATGATTATCKAAAAAATARTATAAAATTAAATAAAAAAAACTACATTAATCGATTTATATKTTAATCTTAACTATAATATAMAAAATTTATTTTATTAATTATAACATTTTKTATACTTATAAATTTMATTTATAAAAAAAAAAAGTAAAACTGAGTGAATAATATTCTATTTTGGTGTATATAAGTATAAAACTTATAAATTGATTTTATCAAGTTAATATATTAGTTTTATTTA…
	Manes.15G190300	beta-amylase 2	-	Hypermethylated	2	0	0	15	25033032	C	T	Low	UTR5' premature start codon gain variant	Homozygous	Homozygous	TATTTAGCAGTGAAYCTGGACTCTTTCTGTTTAGCCTAAACTTAAAAYTTTTCTYTGRCGCTTATTACATAATGCAATTTCTATTTTGCATAATTTRGTGTTGCGTGRACTTAAAATTTATCTCGTATATTTACTTTATAAAAGTAAAAAYAATAGCACATATTCTTTTTCTCTGTYCCCATACTAGCATTATTTGATTTATTAGCCCTTASTTTTATAAAYCCGATATTATATAAATATCRACAGATAACATGATATTTGAATATGTAGAARGTATGCAATAAAAAAGTGTTTGAATTTATTYCTCTAATTTTTTTATCACTTTATCMCGCATTACTTTAAAKCTYGGAATTTAAATAATATAATATTTTTATTTGGAATTTAAGCAATATGATATTT…	TGGGTTTAGGAACAGTGTTACAGTAAAATAAAAGTAAAATTGTAGAAGCTGAGGGTGTATTAGTGAGAAAGAGTTCTATAATATTCTTTCCTTCTATATTCCGCCAAAAGAAAGGATCAAGTCAAAAAAAGCAAAGAACAATATGATACTCAAWKAAAAGGAAAGTAAAATGGTCATCTAGAGTTCTAGACCCCTGGGAGCTACTCCCGTGCAGAGAATCTGTCCTTTTCAATTCACATAAAATTCTGCATACCAACTTTGCTACRTTTTTTCCCKCTTTTTGTGGAATCTTGCAATTTGTCCCTTCCAGTCGAATCAAGGCATATGTCTTTATCTCAGTATTTCTCTCTAACAATTCTTCCCTCCTGCTCTGCTGTTAGTAAATTCCTTCTAGTCACT…
	Manes.16G003300	ERD (early-responsive to dehydration stress) family protein	Hypermethylated	-	21	8	0	16	485314	C	G	Moderate	missense variant	N.P.	Heterozygous	GTGYATGTACCCATCTAARCACCGCGTAAGATAGTGTTTTTTTTTTTYCCGAAACATTCCAGAAAACGATGCAWAGTATCCGTTGATAATCCTACGTGKTAAGTTGCCGACAAATGTSGTTATAATAGTGRCCCAAGCTTYCATTATAATAAMGSCRACTCAAAAAACCTCATTTGATTTCTTTTTTCTTTTCTTTTCTTTTCTTTTTTTTTTTTAAATATTCAACAAAACAAAYACTCRCTAAATATCCCAAAATACGTTTCCGTCSAGAATCACATGAACGAATTAACTTCCATACTCACTTCTGGCTTCTTCTCTGCAATCAGAAAGTGCTGCCTTCTCTTTGTTYTTCCAACGATTCSTATTTCTGGATCGTAGTTTTTCYCTTGCTTTTCCTTS…	TTATAATAGTGACCCAAGCTTTCATTATAATAAAGGCGACTCAAAAAACCTCATTTGATTTCTTTTTTCTTTTCTTTTCTTTTCTTTTTTTTTTTAAATATTTACTCGCTAAATATCCCAAAATACGTTTCCGTCCAGAATCACATGAACGAATTAACTTCCATACTCACTTCTGGCTTCTTCTCTGCAATCAGAAAGTGCTGCCTTCTCTTTGTTTTTCCAACGATTCGTATTTCTGGATCGTAGTTTTTCCCTTGCTTTTCCTTGCTGAAATTGTTTTTGTTGTTTTATTATTCAAGTAAAGGCGTGGGTGGTAGCTTGCCTGCTACTTATCCTCCAAAACAAGTGGGAATCATGCTTATGCGTTGCTTGAGCTAAAAAGCTATCCAAACGTTCCCC…
	Manes.16G013200		-	Hypermethylated	9	18	3	16	1297400	A	G	High	stop lost and splice region variant	Homozygous	N.P.	TCAAAGGCTTAATTGTTCATATTATGTACTCCTATAATCTCAAAACTTTTCATGCATAATCATATTATATAAAAAAATTTAAAAATTAACCCATTTGATTAAACAACAGCAATATTCTTTTCTTCTGCATGCMGATCAAATCATGCATCCCTYTTCTCTTTTCCACCACCTTCTTCACTGCTTAAATCYCATGAAAGCTTCTGTWGAGTTCGTYCCTCCAATTTYGGAAATGAACGACTTTGAAAGGTTCCCTGCTCGCACCACCTGCCAGGAAGCTCCAGTCRTCGAGSGCCCACATACYGGTCGCTACTATGCTCATCGGGTCCGTGAAA	TTTAAATAGATTTTAAATATTAAGGTGGCACGTAAAAATAAAATTCTTTCAGAAAAATACAATTTTAAATATMTTAATTARAGGATATTAAAAATWAATTTTAAATTGTTTTACCTTTTTTAAATTTAAAATAATAATTTTTCCCCCGAAAAGCATAATTTCGAACAGGCTCCGCCACGCAAATCGTTATGAGGCCAAATTTAARTAGTTGATGCACTTGGGCCAGGCYCAACATAGTCTTRGGTCAATGCAGCTTTRAATTTTTTTTTTTTTTAACTTTGAGAAAATAAACTATTAATCTTTAAAATTAMAGAGTAAKTTAACAAACTTGA
	Manes.16G043500	BES1andBZR1 homolog 4	Hypomethylated	-	7	2	0	16	6124915	G	A	Moderate	missense variant	Heterozygous	N.P.	TATGATGATATCCTCCATATAGATTTAGTTACCCTTAAGAACAGAAGAAGAAGGACCTCCACTTCTCTCTTCYACGAGAATTTGTTGTGAGCCTAAAAAGAAGAAAGAAGGATTCTTATATAGCGAAATAGCCGATAAAGCTTTGAATGTGGCACAGAAAATAAGACGGCCATAGGCAAGCGAAGCGATTCTCACGTCCGAGATCACACCATGTGTCCTAAACAGGAAAGGCAAATGGCCACCTTCGAATCTAAAGAGTCGAAGACCAGCAAGGGACCTCGTAACATTTGCCCAAAGAATACTATGAATCGTCACCACGAAATAGGAGTCATGTGGCAAGGATCTGACAAGTAGAAAATGCAGTCCACTATAGAAGAAGAAGATATGAACACTTTAACA…	AAGACCAGGTAAAAGAGAACAACCAAARCWGAAACTGTAGCCTGTTTTACAAATCCTTCTAGTTTGCTTGTAATGATTTGATATCTTGATGCAGATAGATAGAAAGGGTGARAATGATTATCCTYGGATCTCTTGATTTGGCTTCTTCCTTTCCTTTATGCCTTATTGTTCATGCTTCAGTTGGTAGGGAGCTGAGATAGAAGTACAGTGAATAGGAGCATCSATTCCTTTTTTCTTTTTCTTTTTTCTGTTTTTTAAAAGAAGAAAAACTGAAAAATTAAATTATAAATAGTTCATGTTGGTGTCTAATTTGCACCTTCAGTTCAATTCATTAYTCCTTAATTTTTCATTTTCTAATCCTTTTTCTTTTTCYWTTTTTCTTTCTTTTGTTGTGGGGGA…
	Manes.16G051600	Pectin lyase-like superfamily protein	-	Hypermethylated	14	10	0	16	11188613	A	C	Moderate	missense variant	Heterozygous	N.P.	GGCTACACCTGTAACGAAGAGAGGGTGAGGTGGTGGTGAGTGCTCATGGTAACCATTTCGACGCTCAAATCAGTATACTCAATAATAAAGAGAATGCAATGAATTACTGAGAACTTGAATAGTGTTTAAGAATAGCACACCTTTACCTTTGTGATTATTCTCCTTTTATACAGTAAGAAGGTGGAGATAGATATGGCATTTCCTGATAATCCAGCGATAATGTGGTCGGCTACTTGATAAGGGATATCTCTGGCTAGTATGTCGATAATTTCGCGATTACAGGCGTAATAGAAATACGCTGGACTGTCCCTGCTTAATAGTAATTTTGTGTCGAGACTCACCCTATTGAGAGAAGGGAGAGTCTTGATAATGGACTAGATGTTAAGGTATTCGGATCAT…	ATTGATTAATGGGCAGATGAAAGGAGGGACTCTGAGAGCATCAAWTACATTTCCYGGCGATCGGCACCTTGTTGAATTATGGCCACCAAATTCTGAGCTACTTAAGGAAATGGATTCCAACAATTTTCTTCATCTCACCGACGTCAATCAACAAGACAATGTTGGCATCTACTATGAAGACATAACTTTCCGAGACATCCTCTTCGATTCGAGTTTCCGGGGAGGAGGAATCCTCATTATCGATTCAGCTCGTATCCGGATAGATAATTGCTTCTTTCTCCACTTTACAACACAAGGAATACTAGTTGAAAAAGGCCATGAGACCTTCATATCAAGCACCTTTCTGGGACAACATTCCTCKGTCGGCGGAGACAAAGGCGAAAAAGATTACTCAGGAAC…
	Manes.16G056900	HISTIDINE TRIAD NUCLEOTIDE-BINDING 2	Hypomethylated	-	0	1	0	16	15411907	C	T	Moderate	missense variant	Homozygous	Heterozygous	ACAAAGGTAAGCATACTTGTAGCTATCTCATCTTATCTTTTATTTCTAAGGATCAGTTGTCATCCTCCTCTCCTTGTTTTCCACTAACTTAGGTTCTATTCCCATTATCAAAATTGTTGTTGAGGCGTTATTCCATCCTAGTTGATGTGCTGCAATAGAGAAGAAAATGATGGGTTTAGACATTAGTGGTATTTGGGAATTGATATCTTTCTCCCAAGGTAAGCATGCTATTGGYTGTAATGGGAGTTCATGGTGAAAGTAAATCTTGATGGATTKGTAGCTCATCTTAAGACCCACTTGATTKYCAAAGGTTATACTCAAACTTATGGGATTGATTATTCTTTCTCTAGTTGTCAGGTTGGATTCTGTTCAATTGTTTGTTATCTTTGGCAGACACCT…	TATGCATGGATAGCACTTAGACTTTAGATAAGTAGTCTAGTTTGTTTCCGAACTACATGAGAATTTGATTCTCCTTCACAGGAGATACGWAGGAAACCCAGATAACYTAGGTGTGAATACTCAAAATTACACAACCACAATCATATTGCATTTTCTTGAGAGTTCTAAGGTACAAAGCATGCCTTGGAACTTCTCTACGAGACTCAAGATAGGTAGTTTAAGCTTTCAGTCACAATTATGTTGTATTTTCTCGAKAGTTTTAAGGTATAAAGCACGCCTTAGAAYTTCTCCACTAGTCTTAGGATAGGTCGTCTAGGTTTTCTTGAAGTATATAAGCATTTGATTMTTCTAGAACAAGAGATACATAGRAAGYATAGAAGAATGTAGGTGCAAATCTCA…
	Manes.16G060600	Arp2and3 complex, 34 kD subunit p34-Arc	Hypomethylated	-	5	1	0	16	19159330	G	A	Moderate	missense variant	N.P.	Heterozygous	GAGAAAGAAATTAGAGAAAGAAATTAAAATGACAATCATACACTTATATCATGTTAATTTTAAGAAAAAAAAAATGAAGAAACTAATATTCAGTCTTTAGGGATTAAAAATGAAGAAATTAGTTTTATTTTTATCTAATTGAAAGAATTTAACAATTATAAGAGTWTATATCTTAAGTAAATTAATTAATTTGCTCAATTTTAATATTAAAAAAAAGGGAAAAAACGGAAATAAAAGAAASGGCAACATTTGGCAATAAAAAGAAGAAAATCAGGCAGCATGTTTGCCTGCCAGCATGATTTATGAGCAGACCCAWGTGGGTGGAGAAGAAAAGAGGAGGTTGAAGGAGAAAGTAGGGACAAGCAAGAAAAATTGAAGAATAAACTTTCGTAGAATTAA…	CTTACAATCGTAATCACTGAGCAATTCTACCCACYGTCTCTGCCTTAAGTTTAACTCTCTCTGACTGAAGATGTGTTGCAAGCTCTTATGATCCGTATAGATCTCACACTTTACCCCATAGAGGTAATGCCTCCACATCTTAAGTGCAAAGATAACAGCTGCCATCTCAAGATCGTGTGTCGGATAGTTCAGCTCGTGCTTCTTCARCTGTCTAGAAGCATAAGCTATCACTYTGTCATTCTGCATTAACACACAACCTAATCCCACTCGGGATGCATYACAGAACACTGTGAAATCTTCCTCACTGATCGGCAGAGCTAACATCGGTGCTGAAGTTAACCGCCTCTTCAACGCTTCAAAACTCTCATCACAATCTTCTGTCCATACGAACTTCTGATT…
	Manes.16G060700	TBP-associated factor 11	-	Hypermethylated	1	0	0	16	19180364	A	C	Low	splice region variant	N.P.	Heterozygous	CCGTTATGTAACGGGTTTTGGGGGGCCATCACCTGTTACCCCGTTACACAACAGACCCCTTGAGTTGCAGGTGTAATAGCCGCAACGGTAATTACCGTTACCAATAATTGAAATTCTTTTATATCCTCCCTCTTTTGCCCCTATTCTCATTTTTATCAATTTCCACACTTTCCAACAGCTTCAAAGGCAATATTTTTCAAGTTTTCTCTTTCCTTTCTCTTTCAAATTCCAATATTCCCCGCATATTTCTCACACAAGCTTACAATCATAAACCATTGCATTTCCAAGTTTATCTCTTCTAAAAGATTAGTTAAATTTTCTATATTTTAGTTTTTAGTTGTTTTTCCCCTTTTTTTAAAATTCTTTTTGTAAATTAAAGAGTTAGTTTTGAGTTAACAT…	AWTTTTCTTACAAAATAAATTATTCCAAACAAAACCTATGCATTCCTTACRGAAGAATTTGTTACTAGTCTTTAGTGATAGAGTTTGACTCTTACTAAGCCAAATACATAATCATTTGAACCATTGRCACCAGTTTTGCTACTTGATGATTTGYAGATTTCAGAAATTTTGACTAACCAYTGAAACTTATCAGYTCAGTACTTCTAGTATTTAATAACTCTATATCCCAATAATCAAACCCCTCAGCTTRCTYATAGAAAAAAAAAACTTCTACTGTGATACGTTGACATTACCATTAGGTCTATAGTGTACCAATACCAAAAAATAACATTAAAAAATATCATCCTTTCTGWTATATGAACAAYATAAATTGATCCAACTACTTCTATTAAYGGTAAA…
	Manes.16G068800	SWIM zinc finger family protein	-	Hypomethylated	5	1	0	16	21967067	A	G	Moderate	missense variant	Homozygous	Heterozygous	TTGTGATAGCATCAACTTCTGGAAGTTGTACACTAACCATCTTCAACTCAAAGATTCTGAATATTTAATTAGTAGGTGGTGTCACATCAGTTTCTATAATTTTATGCTTTGTAACTTCCAAATTCTTTCCAACTTTATGGATACGGTCATATGGTTGATGAGACGTCTGGCTAGAAACTATTGTGGCAAAATGATAAGTTGGAATGTATTATAGTATATTATGTTACATAAAAGCTAGCTTGTGTTTATCAGTTCATGCTTCTGGTTCTGATTTAGTAATCTCCCCACCCTTTTACAGTATCCCGTGTGTACTTTACTTGTTTTTGACTCATCTCAAAATGCAATTCCGGTTGCTTGGGTAATTACCTCCTCATTGGTTAGCCAAGATATCCACAAATG…	CTAGATTAAACTCCAAAACAACATCAAAAAGCATACATAAATAGCTTATGACCCACATAAGCCAAAACCATTAAGACAACCCATAATCTCACTTGCCCTCTCCCAATCATGCATACACTCTCCCACATGCATATGGGGCATAAACACTAGTCTAAGCCCCCAACAATCAGCACATAAACATACATTGGACACAAAAYCCACAAAAACCTTAACATGCATATCTACCCATACTCAACCATTAAAACCTCTTAAAACATCATTAAACACAAAGGGAAGCAAGGATCTACACTTACCTCTTGAAGATCGAGGGTTGGTGCGATCCCTAACTCGGAGGTGTGGAGGATCCAAGCTCCAAAAGCCTCCAAGCWCCAAAACTTCTATTTAAGCTTCAAAGCTTTA…
	Manes.16G092800	alphaandbeta-Hydrolases superfamily protein	-	Hypermethylated	10	6	0	16	24929962	T	A	Moderate	missense variant	Heterozygous	Heterozygous	ACCTCACGGTTTACAATAACTTATTAGATCCCTTCCAGAACTTCCTCTCCCAGTCCCCCTCCTCGTTTTCTCTCAATCTTCTCGCTCCCGTTCTAGGCTTTGCCTCCGGTTTAACGCTATATCTATCGAAATTCAATTCCAGTGGATTATCGAGCACTTCTGACATCGGTGAATGGATTCTCTTCTCCAGCCCCACTCCGTTCAACCGTTTTGTATTTCTGCGTTGCCCTTCTATATCTTTTGWAGGGAGCGAGTTGTTAGAGGATGTGAATGAGAGGTTGGTAGAGCAGGATAGGCACTTTGTGAGACTGGACAGCGGGAGGATTCAGGTCAGAGAGTCTGGCTATGGTAGATTGGAGGAGAAATTGGAGTACCAGAGAGTCTGCGTTAGCACCGAGG…	TTAAATTTGTGCATCCGCCSCTGCTGCCTGGTCATCATGTTTTGGCTGGATTCCACAAATCTCTGTTGTTAAGGTAACCTGGACCAGACATTAGCCTAATTCAAAGGTTTCCTTGTTGAACTGGCAGGTCCAGATTTGAAACAATGTTGTCTTTATTTGCTTGGGTCTTTCTTTTAGTGTGAGAAGGAAGTCTTAGAAGGAAGCTGCAGATATTGTCAACATCCCTTTCTGTTCTTTCTAGTGGATAAAAAGCATATTTATTGCCTATGGTTTACCTATTTGATATATGTTGCTTTTTGCTGTATCAGTCCATTAGTATTTGGAATATTTTTTTTACTGATTCTCTTCAATCATTATTTTTCCCGTAGGATTTTTGGGTTTGTTGGGATGGTGCTTGTT…
	Manes.16G098500	Myosin family protein with Dil domain	-	Hypermethylated	3	6	0	16	25453479	G	A	Moderate	missense variant	N.P.	Heterozygous	GAACATCACTCCGAGCGTGGAAGCAAGAACCCAAAACTGGAGTTTTCACGAATCAACRGCGGAGGATCAATGTCGGCTATTTCTACTTGTTGCATTGACTTGGAGATGTCATCCACAGTGAATGGGATGCTGGACAGCATTCAAATAGCAACTTAAATTAAGTGTCCTATTATGGATGCAACTGCTATTAAATATGGAATCACTGTTAAAAATGCTACCTTGAGTCATCATCTAACAGAAAAGAACTGCTGACAGCGTTGTTCGAGTCCTCGGTCATCATAACTCTCATTCTAGATATAACCTGTATAACTAAATTGTTTTAGATGCAAAGGAATAAACTAAGGTAGGAATTTAACACCAAAATCAAGGRTGGATAAAACAGGCCACAGAAATAAACAT…	TCTTAGATTCAACGCGAAGGTGGGACTGGGAAAGCTCTTCATCTTACTTCTAGAACTTGTTGTTCAACAGTTCGCCCTTCCACCCCAGCTCGACCGCCCAAACGTGCAAGATATCGCATGAGCATCTTTGTTGTCTCAGTCTTACCAGCACCACTTTCTCCACTAACTAGAATTGAGTTGCTCTTTCCCTCATTGATCATTGCCCTTTGCAAGCAAAGCAGAAAGTTCAGTACAAATATGGCAGGAAAATATAAGATCTAATAGAATTAAAATAATTTACCTGTATGCAACATCTGCAACTGCAAAAACATGAGGGCTTAGCTCTCCAAATTGAGCACCTTTATATTGTTCCATCATGTGAGTATCATACAGATGTGGCAACCTTTGAAATGGATTTAT…
	Manes.16G110100	golgin candidate 1	-	Hypermethylated	2	0	0	16	26566195	G	A	Low	synonymous variant	Heterozygous	N.P.	ATTTTTTAAAATAAAATTACTATCCAGTGAATAGTAGTAATNNNNNNNNNNNNNNNNNNNNNNNNNNNNNNNNNNNNNNNAAAAAAGGCACAAGTCTCGGAACTCATAAAGTTGTGGATCAATCATGGTGCAGGTAATCGACAAATTACAAATAAAAGAATATTCCATTTCGTGAAGAAAAGTGTGGATCTACAAGCATGGTGGTTCCCATCGTAAAATCCCCAGGCACACCAAATTGACCATGAAAATAACACACAAGACTTGCATGCACATATAAATTTGTGCCTTCACATCAAGCAATATGCTATTCTAACCATCACCAATTTCTCTGTTTCTTCGAATGACTTGTATGAAAATCAAACGAGTCTACGATGGTTTTCACTTTCCTTCTCAACAGTA…	AAATTAAAAAAGKAAAAGGGGTAGTAATGCAATATAAGAAATTAAAGCAAATCCATCAGTATCAAAGGAGCGCTATATATATGCTTACTTCTTTTAATAAAAATCACATGCATCGCTTTTTAGATTTTTTCTTTTACATGCAAATACAGCTTTGCTTCTCTCATACTGGGATTGGACCAGGTCGGAACCGGCTTTAAGATCGAATASTATGATCATGGATACGGTCCGATTTGAAAATCAAATTAATTTTAAAAATTTGATAAAAGTAATATTTTCAAATTGAAYTATAATTTGATTTTAAATTATAATATTTTTTATTAAAAATAAAATTTCATTCGTTAAATTAATTAAAATTAAACCAAATAAAATTGAGTATATTACTTTTTCAGTCATTGGTTG…
	Manes.16G128500		Hypermethylated	-	1	4	0	16	27925240	G	A	Moderate	missense variant	N.P.	Heterozygous	GATATTTCTGATATAAATTGAAATGACATTCAAAAATTTAAATTTTTTTAGATATTCTATGAGTTTATAGCCTTAATTTCTTCTGTTGATTTTGTTTCGAGTTATGTTTAGGATGTTTTACATGCCTATTTTATATGCTTTAGATGGGAGGCTCTGTGAATTTTATGGCTTAGTGGTTTGCCCACTGTCTGTTGATCGACCTATTATTATATTGGTTGATGTGATAAACGGTGATAGCGGTTATCCATGACTTGGCTTTTCGACCGTTTCTTTTGCATGACACCTAGGTTCAATATCGGTTTAAATTGATTGMGTACGTTAGGTTTAAATTTTAAGTTTGTATTTTGTTCTCTCTTTGTCAACAGTATCTTTTAATGTAATTATAGTTTTATAATAAGA…	CACAACAATTTCAGCCAACCAACCACATCCCTACAGAGTACATACTCTCTACACAGGCGCGCGCACACASASASAGAGAGAGATAGAGAGAGAGATCACTGACTCCTCCTCCTCCTCTCTTCTTTCTTCTTCTTCTTCTTTTCGCCTCCCATCATGCCGTGCAGTGTTTAAACATGTGGGCTATGGTTCTCTTTTTACATGCTTGGAGCCATTATGAGTATCAGCCGTTCATATTGGCGTATATGTTAGTTGAGAGAGTCMTGCGAATTCACTGTTAGATTTGTTCAGATACAGATAAAAGAGAGGACATTTGGTACSTTTTACCGACACCTGCACGTCTTGCATGAGAGAGAGAGAGGATTCTTGACTTTGTGGTGGCTACAGCCTTTCTTGGTCCCA…
	Manes.17G068400	Minichromosome maintenance (MCM2and3and5) family protein	Hypermethylated	-	14	9	0	17	20806190	G	A	Moderate	missense variant	Heterozygous	Heterozygous	AAATGGATGACCTTGTAAATTTCCTTGTATTGTGTTTTCATAAGGATCTCTTGTTTGTCTTTGGATTGACTTTCACTTTGAAAATATACATTATATTCAAATTTTGTTTTTGTTAGTSATTGAGATTAATCTTCATTTTGATTAAGCTGAACTTATTGTGAAAATTAACATTGTCAYTTTTTCCTATACGATAATCTACTTATTMATTTTTTATATAATTAATTTTGATTGAATTCAAATTCAAATGAATAATTCTTATRAAGAGTGATAATTTCTTCTCAAACTTCTTTAGAAGTATTTTTCTTAAAATCCCAATTTACGTGGTCATAACTTGAAGTCAATCTATAAAACCCATCAAATGCCTAGCCTGCTTAAGATTGATTGGCAYAGTGCTTGATT…	CATTGGTGCTGGTGGGATTCCTCCTAAATCTTCAACTGCAGCTGATGTTCCAAAAGCATTAGAAGCCAGAAGAATCATGATACAAACGGTGAAGAACATAGCCTTCCTTCCACTCAACATTTTCACCAAGTTGCACAGAGCCTGAGACCTGAAGAAGCAGAAGTGACTSAAAAGAATTTGGGTTATGATGGAGAGGAGTAAATGGTTTTTATAGATAAGATTTTTAAGGAAATAATTAAGGAATCTGCCAGCTATATTATGTTGGTTTAACCSTAAACAGAATGATTTAGGGAGAGCGTGCTTTGATGTTTGAAATGAATTATTACTCMCATTTTATAAAAATAGGTCTACTCTTTTTTTTCACCTATCTTATATTATATGCTRCCTTTTTTAAATAAT…
	Manes.17G087400	hydroxyproline-rich glycoprotein family protein	-	Hypomethylated	8	5	2	17	22929312	AGC	A	High	frameshift variant	Heterozygous	N.P.	AGTTCTTATTGTTCTGCTTATTACTTTATTTTGATGATATGATCATCATTGTTAATGATGTGAATGGAATCACTGCACTCAAGCACCATCTTTGTCAGTCTTTTGAAATGAAGGATTTAGGATTACTGAGTTATTTTTTAGGTCTTAAGGTTACTCATTCTTCCAATGGTACTTATCTCTCCCAAGCTAAATATGCATCCGAACTCATTTCTAAGGCTGGTTTAATCGAGAGMAAAATCACCTCTCCTCCTCTAGAGTCGAATCWCCTCCTCTAGAGTCGAATGTGCATCTCGCTCCCACGAATGGCACTCTTYTGTTTGATGCTTCTCGGTACAGGCAATTAGTTGGAAGTCTTGTTTATCTCACTGTTACTCGCCCTAACATTGCACATGTTGTTCA…	ATGAGTTCAAGGTGAGACGTTGCGCCCGCCGAGATCCTTGCAGGTATCATTGCTTCGATACGGCCTGCCCAGACTTTTGCAAGGGTGGGAGCAAGAAAGACCAAATGCAACTGCAGTTTTCCTATGTCCCACCACTATAATCCCTTGTAACGACCCGAAAATTGGACTGCTACCGGCGCTAGGATCCAGATCGGCTTAAGGCCGCCGGGACCCGTAGCAAGCCAAACATTCATCCTGTGAACCTGTTTAATCCCTTACATGATCAATAACATACATAAAAATTTTGAACTTTTCTTTCCATTCAATCACCAAACTCAACCTGTGCATGCACTATTCATRAACATAAACATTAACCCCACCTTGGAGTCCTCATCAATGCTCCAATGGGATGACATAACA…
	Manes.17G118400		Hypomethylated	-	2	0	1	17	26118464	C	T	High	splice acceptor variant and intron variant	Heterozygous	N.P.	TTGTGCCTAACTGAGGTCTTGGGTATTTATTTCTGTTTCATTTTTCCCTTTTATTTCTTTCATGAAGCAATGTGAGTAGAGACAAATAATGAGTTAAGACGATAAGCATCGCCTATTTTATTACCGTGCTTTTTAAGATACAATAGGTCTTTTGCATTTGACGATACCTTAAGGGAAGTACCTTTTCAAGTGCTGGATATTCCAGGCATGGGGCTCAGGGTTTCCCTGCATATCTTCAATTCGGTATACCCCTGGCCTGACTACTTTTGTTATTCTGAAGGGGCCCTCCCAGGTCGGTGCTAACTTGCCTACTGCCGCTCTTTTTCCCGTAGCCTCCAGGTTTCTCAGGGCTAGGTCTCCCACCTTTAGGCTTCTTTCTCTGACCCTTTGGTTGTAGTA…	GTGCCTTTCTGAYYTCCCTTCCTCTRGTGTTTTCCCYTTATCTGYCGCTCCCCTGGCRAACCTGCTTGTCACCAAAGCATCGTCCTGCCTTATGTATTTTTCAGCYCGCTTCATCAGCTCGGCCAGTGAGGTYGGAGGTTTCCTGCTCAATGAACTAAAGAACTCAACCGAKGTCGTCCCYTTCTGYATGGCTTCTATAGCCCTTCCTTCATCGAGCTCGRAAATTTGCAAGGCTTCCGTGTTGAAACGAGCGACATACTCCCTGAGCRATTCRTCTCTCCTTTGCCTAACTGTCTCCAGGTAACTCRTCTTCCTATCTGCGGGTACCTCGGCGATAAACCGGCTGATGAAGCGGGTGGCCAGATCTCCAAAGCTACTAATACTTTCTTTCTCAAGGCT…
	Manes.18G023900	Major facilitator superfamily protein	Hypomethylated	-	15	9	0	18	1833025	C	CAGAGGCGAT	Moderate	disruptive inframe insertion	Heterozygous	N.P.	NNNNNNNNNNNNNNNNNNNNNNNNNNNNNNNNNNNNNNNNNNNNNNNNNNNNNNNNNNNNNNNNNNNNNNNNNNNNNNNNNNNNNNNNNNNNNNNNNNNNNNNNNNNNNNNNNNNNNNNNNNNNNNNNNNNNNNNNNNNNNNNNNNNNNNNNNNNNNNNNNNNNNNNNNNNNNNNNNNNNNNNNNNNNNNNNNNNNNNNNNNNNNNNNNNNNNNNNNNNNNNNNNNNNNNNNNNNNNNNNNNNNNNNNNNNNNNNNNNNNNNNNNNNNNNNNNNNNNNNNNNNNNNNNNNNNNNNNNNNNNNNNNNNNNNNNNNNNNNNNNNNNNNNNNNNNNNNNNNNNNNNNNNNNNNNNNNNNNNNNNNNNNNNNNNNNNNNNNNNNNNNNNNNNNNNNNNNNNNN…	NNNNNNNNNNNNNNNNNNNNNNNNNNNNNNNNNNNNNNNNNNNNNNNNNNNNNNNNNNNNNNNNNNNNNNNNNNNNNNNNNNNNNNNNNNNNNNNNNNNNNNNNNNNNNNNNNNNNNNNNNNNNNNNNNNNNNNNNNNNNNNNNNNNNNNNNNNNNNNNNNNNNNNNNNNNNNNNNNNNNNNNNNNNNNNNNNNNNNNNNNNNNNNNNNNNNNNNNNNNNNNNNNNNNNNNNNNNNNNNNNNNNNNNNNNNNNNNNNNNNNNNNNNNNNNNNNNNNNNNNNNNNNNNNNNNNNNNNNNNNNNNNNNNNNNNNNNNNNNNNNNNNNNNNNNNNNNNNNNNNNNNNNNNNNNNNNNNNNNNNNNNNNNNNNNNNNNNNNNNNNNNNNNNNNNNNNNNNNNN…
	Manes.18G026700	HAD-superfamily hydrolase, subfamily IG, 5\'-nucleotidase	Hypermethylated	Hypermethylated	7	9	0	18	2498787	T	C	Moderate	missense variant	Homozygous	N.P.	CCACATAATTCAACAGAGTTTTTGCATATAACCACAACACACAGATTTGATACATAAAACTAGAACTAAGCCAAAATTTATAGAACTAATGAATTAATTTGGAAACAAAATTAAGAGAAAAAACCGACAGATCTGCGATATGAATTCACCTGCTGCGACGAGGTTTCTTCTCTGCAGAGGCGAAGATCAGCAGCGGCAAGACCTAGAGGGAGGCTTATGGAGTGGAAAGGATGAGCTAGGTAGACACAAACTTCTCAGGTAATCAGGAGAACAAGAGAATAGAGAGTTGGGGGCCCGGCCGCCCGGGGGTGTTGGTGGCGGGACACAGCTGTTGCCTGAATAAGAGAACGAGGAAATGGCCTGGTGAGGGTTTACTTTCAGGTTTGGTTAGAGTTTAGA…	AAAATAAATYAATATTCTACTGAAACTCKTGSAGGCAAAATGTTCAAAGGGAAACCCAACCCCTTTCGTAGGCCACAAAAAGAAAAAAAAATCTCCTCCACACTCTTGAAAGAAGACCTTGCATGCAACAAAAAGCCTRGGAACCAATCAACCTTTAAAAGATTAGATTTAGCACCACTTAGCTTAGATCTAAATGATAAACTCGAAGAGAAAACCCAAGAGATTCCTATTGAAACCCTCACAAATAACCACCAATATGCAATAAAGAAAAACAAAAGTATATACAACCTACATTGTGTAGTKAGTAGGAAAGCTCCACTACTTATTCTAGAGAAAGACCGAATATCAGCCAAAAAAGATGAAATGGAGCTCCTAGAGTCGAAWGAARAAGATAATAGT…
	Manes.18G035000	Major facilitator superfamily protein	Hypermethylated	-	2	3	0	18	3033898	A	G	Moderate	missense variant	N.P.	Heterozygous	ACATCTTGGATTTCATCAAGCTATTGACAAGCACTTTAACCAATAAATTTATAATTCTTTAATCTTTTCCACGTCTTCTAGCTTTTATGACTTTGCTAAAACCCTCCTTCTTTTAGTCTTTTGCATGCATAATCAATCTTTTTTTTTTAAAAAAAAAAATTATAATATTCATTTTTTATATTTTCGGCGGCTGCTTTATAGTCTATATCCAACGTCATTGTTACCATTGTTAATTTTTCGTCCATCCTCAGCCGATCCCTACCAATTAATGAATTCCTCTAATTTATATTTCACATACATGAATTTCAAACCAAAGTTTATAAAATAATTAAGAAAGAAAATAAATATTTTAATTGACAGCTAGCCTTAGACCTACCTGCAATTTTTACCAATTTATAG…	NNNNNNNNNNNNNNNNNNNNNNNNNNNNNNNNNNNNNNNNNNNNNNNNNNNNNNNNNNNNNNNNNNNNNNNNNNNNNNNNNNNNNNNNNNNNNNNNNNNNNNNNNNNNNNNNNNNNNNNNNNNNNNNNNNNNNNNNNNNNNNNNNNNNNNNNNNNNNNNNNNNNNNNNNNNNNNNNNNNNNNNNNNNNNNNNNNNNNNNNNNNNNNNNNNNNNNNNNNNNNNNNNNNNNNNNNNNNNNNNNNNNNNNNNNNNNNNNNNNNNNNNNNNNNNNNNNNNNNNNNNNNNNNNNNNNNNNNNNNNNNNNNNNNNNNNNNNNNNNNNNNNNNNNNNNNNNNNNNNNNNNNNNNNNNNNNNNNNNNNNNNNNNNNNNNNNNNNNNNNNNNNNNNNNNNNNNNNNNN…
	Manes.18G067500		Hypomethylated	-	7	4	0	18	5796831	T	C	Moderate	missense variant	Heterozygous	Heterozygous	GAACAAAAGGGGGAGATGATGTAAGATGATCGAGCCTTTTGTTGTCAAATTCAAGAGTCAGCTAAACAACTGATTTTGCTTGCTCAAATGGGTTTCTAACCAATATCTCAAAAGGCCTGACTCCTCAAGCTATCTACTTCATTGGCCTTCAATGGCCACGTATGTGTCTCTCTATCTACATGCACATATCTCATGCAAAAGATCACATGCCCTGCTCAAGAGATCAATTTCTCATTTCAATTTGTATTTTTCACCTGCATTTTTCCCATGGTCTAAATGAGAATAAAGTGAATATATCAACCCAAAATCCATAAGTTGGACAATTTTCTTTCAAGAAAAGGAAGAATAAGATTAATTTTCTATTCTTTTGTTAGCAGAAAACAGTGATCSTGTRTTCAG…	NNNNNNNNNNNNNNNNNNNNNNNNNNNNNNNNNNNNNNNNNNNNNNNNNNNNNNNNNNNNNNNNNNNNNNNNNNNNNNNNNNNNNNNNNNNNNNNNNNNNNNNNNNNNNNNNNNNNNNNNNNNNNNNNNNNNNNNNNNNNNNNNNNNNNNNNNNNNNNNNNNNNNNNNNNNNNNNNNNNNNNNNNNNNNNNNNNNNNNNNNNNNNNNNNNNNNNNNNNNNNNNNNNNNNNNNNNNNNNNNNNNNNNNNNNNNNNNNNNNNNNNNNNNNNNNNNNNNNNNNNNNNNNNNNNNNNNNNNNNNNNNNNNNNNNNNNNNNNNNNNNNNNNNNNNNNNNNNNNCCTAATCAGAGCCAAAAATATCTATAAAAAAAAGAGCATTGCAATGGCTTCAAGTGCTGCT…
	Manes.18G100900	SNARE associated Golgi protein family	Hypomethylated	-	3	0	0	18	8815416	A	G	Low	UTR5' premature start codon gain variant	N.P.	Heterozygous	TCTGCCATTTTTATTTCTAAAATGWCCTCAACATTTTGTAGCTGAAAATCATGCAGRACCACTTTCAGTTCAGGACAAAGTGTCATCATCATCATAGTTGATGAGCAAATTTAGATTTTTATAAATTAATCATGACAAATTACATATATATATATATCCTCCTAGGGCAACCCTGGCTTGCCATTTCATTACATTCAAGAGTCACAATAWCCTTTTTCTTTCTWTTAAATGCTTYCTTTGATTTTAGGCATACGCTAAAAGAGCCTTTAAGCTTGTCTTTTGTCTGATGAGAAATAATCTTAGATTAAATAACTAAATTTAATTCCCTTTCACTTCATCAACTTGCATTGAGATTGTGACATGCATATACATAAATAAAGCAAATTCCATTTCTGTCAT…	GACAATGCCCACTTCTGTTTATGTAAACCTCAAGCTTCCCCGCACCGTTTCAGATCTTCGCTTGCTCAAGTATGTGTTTTGCTGTCTCTTTATTTATTTATTTATTCTTCAACTTCTACAAAAATTTCTGGATTCTGTTGTTTAGCCTTGTGTGAATTGCCAAGCTCATATGTGGGTAGCATTGCTTTAGTTGGGTTCCATCAAGATTTTGATTTAAGGTGTTTGTAGTTAAGCTTGTGATGTTTTAAATTTTAACTAAAAACGCATGGAGAATTCATCAATTTATTAAGAGACATTAGTTTCATGGATTAATTTTCTGTGTTATGTGGAAAATATGCTGATTTTCATCAAGATTTTGATTTAAGGTGTTTGTAGTTAAGCTTGTGATGTTTTAAATTT…
	Manes.18G115800	O-acyltransferase (WSD1-like) family protein	-	Hypomethylated	71	71	19	18	11000690	A	C	High	splice donor variant and intron variant	Homozygous	Heterozygous	TAAGTTTAAATAAATTTTAATCTAATAAAATATTATTTATAATAATAACATATCACTTTAAAAAAATTTTGGATTATCAATTGATTTTAATCCGTTAATAATTTTAATGGATTTACAAATTTATTTTCTAATTTTTAATATAAATTTTTTTACAAAAGTTAACGGGTTTACAAATTTATTTTCTAATTTTTAATATAATTTTTTTCTTTTGTAAAAATTCACTTATTGTTTTTTAAATTTGTTGGTAATCGGTTGATAATTTATAAATTTATAAAATAATTAGTGTGAAAATTTATTAACATATTTAAAATTTATTGGGAATTTTAAAAAGTGTTAAATTACTAACAAAGTCTACCTCCGTTAATAATTTGTTTAAAATATTATTGATATATTTAAAAA…	ACAATAAATATAATTACACCTCTATTTTGTGAATCTATTTATATATAATAATTTTATAAATAAATTACGTAAATTTGTGAATTYRTTTACATCTATTTACTAATTTTATAAATGAATTATATATTTATTTGTATATCCATTTGTGTCTTTTTAATTTTAAAAAYAAATTATACACCTGTGTATAATAAATTATACATGTAAAARTTAAAAARACATATTAAATAAAATAAATTACGTAATGGTAAAAAWGACATARTGTAATTTTTTTGRTAATATCTATAATTTAATCYYAGTGAAATAAATATATAATAAWTTTTRTATTTTTAAAACTAGCAATGTAGTCKATATATAAAACTATAAGGACTAAARGTACTAAATTGCTAAAATATATAAAATTAT…
	Manes.18G140600		Hypermethylated	-	2	0	0	18	19530855	A	C	Low	UTR5' premature start codon gain variant	N.P.	Heterozygous	#N/A	#N/A
	Manes.18G140900		-	Hypermethylated	11	17	5	18	19970866	C	T	High	stop gained	N.P.	Heterozygous	ATTGAGAGAGGTTGCGTCCGAAACAAAACAATTCCAGAGTAGCCAAGCATAATCAATGTCTGGAGTGTAGAGGTACATAAACTCCATTATGGACTAAAGAGGATGGACTATGGACTAAAGAGGAGTTGCCCTGTAAGGTTACATAAACTCCATTATGACGGAACCACGTGGTGAGCCATCACCAATTGACCTTAACATCTCCCAGTGTTTCTAGCCAAGAAATTCCCAAAATTACATTGACACCGCCCAAGGAAAATACATAACAATCTAGCGCAATAGATAAAGAACCCAATTTGATTGGCAACGCCGGACAATAACCCAAAGAAGTGAGGCATCACCCATCCCCCAATTTGACATTGAAAGGAAAAGTGGACTGAACCGATAAGGAGCGCTTCTGCA…	CAAACAAATAAAGTTCATTCACCTTAATAGCCAACWCAGCTCAGCTCATCTACAACTTCTCATTTTATTTTTCCTTTCATCAAGGCTGTGCCMATGTGCTTAATTTAGGTTCATAAATTTTTACAATCAATAAGTTTTAAGTCTTGCAAGAACAAGAGGTCACATATATGCAAGAAGAAAGAAAAAGTAAAACAGCATAGAAGGCGCAGGCTGTGATTTGTTACCTTATTTTCTTCCATGCGACTGCTTGATAAAGCATCTGTAATATAAGCTCTATAGAGAAGCTTCAAGTCATCCATCTTTCTCTCATTATCATACTCACCACCTAGATCACAAAGTTTCATTGGTGCCAGTTTGCGGATTAGAGATGTCCCATATTCATTCATGTAAGGAAATCAA…
	Categories/events: LOW category [UTR5' premature start codon gain variant; splice region variant; splice region variant and intron variant; synonymous variant]; MODERATE category [missense variant; conservative inframe deletion; disruptive inframe deletion; disruptive inframe insertion; missense variant and splice region variant]; HIGH category [frameshift variant; frameshift variant and splice r…
	FASTA cont. (Manes.09G076300 - FORMOSA): TGAATACATGGTAATATACATGTTTAAAAATTATTATTTCTTAATAATATGTCTAAGTACATGATCATACAATTAAATAACTCTAATGTTCTTTGTGTTTCTCTACAATCACAGAATTCATTAGTATGRTTTGATACATGCCAATCCATAACATAAGATCCTTGTCTAATTAAATATCTTTTAAAACATTCTACTTCATTTTTATTGGTTAAATCTATTAAACTTAAATTTTCTAGTGCAGATGTGATAAATCTCATGATAATGGTCTAATTGATGTATTCATAAAAACAATATGCAATTATATAATCTGTTCGTGTAGATATATAATATTTTAAAATATAACCATTTTCTAGTTCAA…
	FASTA cont. (Manes.09G076300 - DOURADA): GACTTTGTCCTGAAAATAAATTTACATTTATTTTTTGTGTCTCATTGGTCTTTTGTCTTAATGAAATCTTGGRTGCCTCTTCAAATTTGTCTTTGCCTTTATTYATGATGTTCCCTGCAAAAATTCTCTTGTTAGAAAATCAGCTATGGAATTATCAGTTCCTTTAATATGTTCAATTTCAAACTMAAAAATAGACAAAAATGYTTGYCATCTAGCAAATATATGTTTGGCTRCAAGATTTTTTACATCTTTGGTCAACACATCTTTCGCAGCTTTACAATCAACTCTAATGGTAAACTTTTGATTTAATAAGTCACTTTGGAATTTTGTAACACATAAAACAATTGATAAAATTTCC…
