# Supplementary material for: Exploiting DNA methylation in cassava under water deficit for crop improvement
Source: PLoS One. 2024 Feb 22;19(2):e0296254. doi: 10.1371/journal.pone.0296254 (PMC10883565; doi:10.1371/journal.pone.0296254)
Supplement: S3 Table — The columns indicate, respectively: Contrast (FST vs FNC or DST vs DNC); gene methylation type (Methylation); id of term GO (GO.ID); description of the term GO (Term); analysis confidence parameters (expected, p-value, q-value); Aspect (P: biological process; C: cellular component; F: molecular function); and genes inserted in the analysis that have the term GO (Genes). (XLSX) [file pone.0296254.s013.xlsx]

## Sheet: Supplementary 3
	Supplementary Table S3. GO terms enriched (p-value < 0.01) from hypo- and hypermethylated genes for BRS Formosa Stressed Tratament vs BRS Formosa Negative Control (FST vs FNC) and BRS Dourada Stressed Tratament vs BRS Dourada Negative Control (DST vs DNC). The columns indicate, respectively: Contrast (FST vs FNC or DST vs DNC); gene methylation type (Methylation); id of term GO (GO.ID); descripti…
	Contrast	Methylation	GO.ID	Term	Expected	p-value	q-value	Aspect	Genes
	FST vs FNC	hypomethylated	GO:0010193	response to ozone	0.02	0.00013	618.8	P	Manes.10G025000, Manes.10G069300
	FST vs FNC	hypomethylated	GO:0010564	regulation of cell cycle process	0.03	0.00051	1000	P	Manes.03G066200, Manes.14G097400
	FST vs FNC	hypomethylated	GO:0051726	regulation of cell cycle	0.07	0.00228	1000	P	Manes.03G066200, Manes.14G097400
	FST vs FNC	hypomethylated	GO:0000302	response to reactive oxygen species	0.09	0.00355	1000	P	Manes.10G025000, Manes.10G069300
	FST vs FNC	hypomethylated	GO:0009753	response to jasmonic acid	0.1	0.00461	1000	P	Manes.10G025000, Manes.10G069300
	FST vs FNC	hypomethylated	GO:0051301	cell division	0.13	0.00696	1000	P	Manes.03G066200, Manes.14G097400
	FST vs FNC	hypomethylated	GO:0016779	nucleotidyltransferase activity	0.14	0.00848	1	F	Manes.03G066200, Manes.10G025000
	FST vs FNC	hypermethylated	GO:0006508	proteolysis	1.18	0.00012	571.2	P	Manes.01G164300, Manes.01G265800, Manes.03G029000, Manes.03G083600, Manes.04G014300, Manes.05G134400, Manes.06G176300
	FST vs FNC	hypermethylated	GO:0045165	cell fate commitment	0.08	0.00303	1000	P	Manes.02G091300, Manes.05G184900
	FST vs FNC	hypermethylated	GO:0015629	actin cytoskeleton	0.07	0.0025	1	C	Manes.01G129200, Manes.16G098500
	FST vs FNC	hypermethylated	GO:0044430	cytoskeletal part	0.36	0.0051	1	C	Manes.01G129200, Manes.13G112600, Manes.16G098500
	FST vs FNC	hypermethylated	GO:0005856	cytoskeleton	0.37	0.0057	1	C	Manes.01G129200, Manes.13G112600, Manes.16G098500
	FST vs FNC	hypermethylated	GO:0008237	metallopeptidase activity	0.16	1.8e-05	41.9	F	Manes.01G164300, Manes.03G029000, Manes.05G134400, Manes.06G176300
	FST vs FNC	hypermethylated	GO:0004222	metalloendopeptidase activity	0.12	0.00022	186.2	F	Manes.01G164300, Manes.03G029000, Manes.06G176300
	FST vs FNC	hypermethylated	GO:0070011	peptidase activity, acting on L-amino acid peptides	0.92	0.00026	186.2	F	Manes.01G164300, Manes.01G265800, Manes.03G029000, Manes.04G014300, Manes.05G134400, Manes.06G176300
	FST vs FNC	hypermethylated	GO:0008233	peptidase activity	0.95	0.00032	186.2	F	Manes.01G164300, Manes.01G265800, Manes.03G029000, Manes.04G014300, Manes.05G134400, Manes.06G176300
	FST vs FNC	hypermethylated	GO:0016787	hydrolase activity	4.91	0.00055	256.1	F	Manes.01G164300, Manes.01G181600, Manes.01G265800, Manes.03G029000, Manes.03G083600, Manes.04G000700, Manes.04G014300, Manes.05G134400, Manes.06G176300, Manes.12G033800, Manes.13G111500, Manes.15G190300, Manes.16G098500
	FST vs FNC	hypermethylated	GO:0004175	endopeptidase activity	0.56	0.00231	384.1	F	Manes.01G164300, Manes.01G265800, Manes.03G029000, Manes.06G176300
	FST vs FNC	hypermethylated	GO:0004180	carboxypeptidase activity	0.1	0.00446	648.9	F	Manes.04G014300, Manes.05G134400
	FST vs FNC	hypermethylated	GO:0008238	exopeptidase activity	0.15	0.00968	1000	F	Manes.04G014300, Manes.05G134400
	DST vs DNC	Hypomethylated	GO:0010564	regulation of cell cycle process	0.07	0.0019	0.952	P	Manes.01G020600, Manes.01G211300
	DST vs DNC	Hypomethylated	GO:0032535	regulation of cellular component size	0.07	0.0022	0.952	P	Manes.01G211300, Manes.16G060600
	DST vs DNC	Hypomethylated	GO:0090066	regulation of anatomical structure size	0.07	0.0022	0.952	P	Manes.01G211300, Manes.16G060600
	DST vs DNC	Hypomethylated	GO:0051302	regulation of cell division	0.08	0.0028	0.952	P	Manes.01G020600, Manes.01G211300
	DST vs DNC	Hypomethylated	GO:0051052	regulation of DNA metabolic process	0.09	0.0032	0.952	P	Manes.01G020600, Manes.01G211300
	DST vs DNC	Hypomethylated	GO:0006259	DNA metabolic process	0.64	0.0034	0.952	P	Manes.01G020600, Manes.01G211300, Manes.05G087700, Manes.06G078800
	DST vs DNC	Hypomethylated	GO:0006281	DNA repair	0.35	0.0047	1	P	Manes.01G020600, Manes.05G087700, Manes.06G078800
	DST vs DNC	Hypomethylated	GO:0006974	cellular response to DNA damage stimulus	0.37	0.0058	1	P	Manes.01G020600, Manes.05G087700, Manes.06G078800
	DST vs DNC	Hypomethylated	GO:0051726	regulation of cell cycle	0.14	0.0084	1	P	Manes.01G020600, Manes.01G211300
	DST vs DNC	Hypomethylated	GO:0033043	regulation of organelle organization	0.14	0.0086	1	P	Manes.01G020600, Manes.16G060600
	DST vs DNC	Hypomethylated	GO:0060089	molecular transducer activity	0.19	0.00094	1	F	Manes.01G211300, Manes.12G075100, Manes.15G099900
	DST vs DNC	Hypomethylated	GO:0022836	gated channel activity	0.09	0.00363	1	F	Manes.03G005100, Manes.12G075100
	DST vs DNC	Hypomethylated	GO:0004872	receptor activity	0.11	0.00501	1	F	Manes.01G211300, Manes.12G075100
	DST vs DNC	Hypomethylated	GO:0005216	ion channel activity	0.13	0.00781	1	F	Manes.03G005100, Manes.12G075100
	DST vs DNC	Hypomethylated	GO:0022838	substrate-specific channel activity	0.15	0.00953	1	F	Manes.03G005100, Manes.12G075100
	DST vs DNC	Hypomethylated	GO:0003677	DNA binding	3.12	0.00963	1	F	Manes.01G020600, Manes.02G226900, Manes.05G026700, Manes.05G087700, Manes.12G009600, Manes.14G141800, Manes.15G015800, Manes.15G095300
	DST vs DNC	Hypomethylated	GO:0015267	channel activity	0.15	0.00973	1	F	Manes.03G005100, Manes.12G075100
	DST vs DNC	Hypomethylated	GO:0022803	passive transmembrane transporter activity	0.15	0.00973	1	F	Manes.03G005100, Manes.12G075100
	DST vs DNC	Hypermethylated	GO:0005802	trans-Golgi network	0.7	0.0051	1	C	Manes.04G071100, Manes.10G071900, Manes.11G010600, Manes.11G140100
	DST vs DNC	Hypermethylated	GO:0098791	Golgi subcompartment	0.74	0.0061	1	C	Manes.04G071100, Manes.10G071900, Manes.11G010600, Manes.11G140100
	DST vs DNC	Hypermethylated	GO:0005768	endosome	0.82	0.0088	1	C	Manes.04G071100, Manes.10G071900, Manes.11G010600, Manes.11G140100
