# Supplementary material for: Exploiting DNA methylation in cassava under water deficit for crop improvement
Source: PLoS One. 2024 Feb 22;19(2):e0296254. doi: 10.1371/journal.pone.0296254 (PMC10883565; doi:10.1371/journal.pone.0296254)
Supplement: S4 Table — The columns indicate respectively: Id of the GO term our KEGG term (Term ID); term description; Aspect (P: biological process; C: cellular component; F: molecular function; K: KEGG terms); term count in the interactome (Gene count); information background for this term in the database (Background gene count); reliability level (Strength); False discovery rate; identifier of proteins containing the GO or KEGG term (Matching proteins 1); name of the proteins that contain the GO or KEGG term (Matching proteins 2). (XLSX) [file pone.0296254.s014.xlsx]

## Sheet: Supplementary 4
	Supplementary Table S4. GO and KEGG terms for proteins of the interatoma formed by differentially hypomethylated sites for the tolerant variety BRS Formosa based on A. thaliana proteins orthologous to M. esculenta proteins. The columns indicate respectively: Id of the GO term our KEGG term (Term ID); term description; Aspect (P: biological process; C: cellular component; F: molecular function; K …
	Term ID	Term description	Aspect	Gene count	Background gene count	Strength	False discovery rate	Matching proteins 1	Matching proteins 2
	GO:0000338	protein deneddylation	P	4	10	2.29	0.00026	3702.AT1G02090.1,3702.AT1G22920.1,3702.AT2G26990.1,3702.AT3G61140.1	FUS5,CSN5A,FUS12,FUS6
	GO:0007275	multicellular organism development	P	19	2260	0.61	0.00026	3702.AT1G02090.1,3702.AT1G06220.2,3702.AT1G22920.1,3702.AT1G30330.2,3702.AT1G30950.1,3702.AT1G32230.1,3702.AT1G75950.1,3702.AT1G77180.2,3702.AT2G02560.1,3702.AT2G26990.1,3702.AT2G30490.1,3702.AT3G07130.1,3702.AT3G60800.1,3702.AT3G61140.1,3702.AT3G62980.1,3702.AT4G02570.4,3702.AT4G32700.2,3702.AT5G22740.1,3702.AT5G25890.1	FUS5,MEE5,CSN5A,Manes.07G102300,UFO,Manes.10G069300,SKP1,SKIP,CAND1,FUS12,Manes.02G227200,Manes.15G054300,Manes.01G073100,FUS6,TIR1,Manes.02G033400,Manes.03G066200,Manes.04G009400,IAA28
	GO:0008380	RNA splicing	P	8	211	1.27	0.00026	3702.AT1G04510.1,3702.AT1G06220.2,3702.AT1G09770.1,3702.AT1G32490.1,3702.AT1G77180.2,3702.AT1G80070.1,3702.AT4G38780.1,3702.AT5G25230.1	MAC3A,MEE5,CDC5,ESP3,SKIP,PRP8A,AT4G38780,AT5G25230
	GO:0009733	response to auxin	P	9	324	1.13	0.00026	3702.AT1G04240.1,3702.AT1G22920.1,3702.AT1G30330.2,3702.AT1G75950.1,3702.AT2G02560.1,3702.AT2G22670.4,3702.AT3G62980.1,3702.AT4G02570.4,3702.AT5G25890.1	SHY2,CSN5A,Manes.07G102300,SKP1,CAND1,IAA8,TIR1,Manes.02G033400,IAA28
	GO:0070647	protein modification by small protein conjugation or removal	P	12	701	0.92	0.00026	3702.AT1G02090.1,3702.AT1G04510.1,3702.AT1G22920.1,3702.AT1G30950.1,3702.AT1G75950.1,3702.AT2G02560.1,3702.AT2G25490.1,3702.AT2G26990.1,3702.AT3G61140.1,3702.AT3G62980.1,3702.AT4G02570.4,3702.AT5G20570.2	FUS5,MAC3A,CSN5A,UFO,SKP1,CAND1,EBF1,FUS12,FUS6,TIR1,Manes.02G033400,RBX1
	GO:0000398	mRNA splicing, via spliceosome	P	6	113	1.41	0.00043	3702.AT1G04510.1,3702.AT1G06220.2,3702.AT1G77180.2,3702.AT1G80070.1,3702.AT4G38780.1,3702.AT5G25230.1	MAC3A,MEE5,SKIP,PRP8A,AT4G38780,AT5G25230
	GO:0009734	auxin-activated signaling pathway	P	7	193	1.25	0.00043	3702.AT1G04240.1,3702.AT1G30330.2,3702.AT1G75950.1,3702.AT2G22670.4,3702.AT3G62980.1,3702.AT4G02570.4,3702.AT5G25890.1	SHY2,Manes.07G102300,SKP1,IAA8,TIR1,Manes.02G033400,IAA28
	GO:0009791	post-embryonic development	P	14	1237	0.74	0.00043	3702.AT1G06220.2,3702.AT1G22920.1,3702.AT1G30330.2,3702.AT1G30950.1,3702.AT1G32230.1,3702.AT1G77180.2,3702.AT2G02560.1,3702.AT3G07130.1,3702.AT3G61140.1,3702.AT3G62980.1,3702.AT4G02570.4,3702.AT4G32700.2,3702.AT5G22740.1,3702.AT5G25890.1	MEE5,CSN5A,Manes.07G102300,UFO,Manes.10G069300,SKIP,CAND1,Manes.15G054300,FUS6,TIR1,Manes.02G033400,Manes.03G066200,Manes.04G009400,IAA28
	GO:0006397	mRNA processing	P	8	320	1.09	0.00053	3702.AT1G04510.1,3702.AT1G06220.2,3702.AT1G09770.1,3702.AT1G32490.1,3702.AT1G77180.2,3702.AT1G80070.1,3702.AT4G38780.1,3702.AT5G25230.1	MAC3A,MEE5,CDC5,ESP3,SKIP,PRP8A,AT4G38780,AT5G25230
	GO:0009725	response to hormone	P	13	1329	0.68	0.0023	3702.AT1G04240.1,3702.AT1G22920.1,3702.AT1G30330.2,3702.AT1G32230.1,3702.AT1G75950.1,3702.AT1G77180.2,3702.AT2G02560.1,3702.AT2G22670.4,3702.AT2G25490.1,3702.AT2G39770.1,3702.AT3G62980.1,3702.AT4G02570.4,3702.AT5G25890.1	SHY2,CSN5A,Manes.07G102300,Manes.10G069300,SKP1,SKIP,CAND1,IAA8,EBF1,Manes.10G025000,TIR1,Manes.02G033400,IAA28
	GO:0007165	signal transduction	P	14	1610	0.63	0.0031	3702.AT1G02090.1,3702.AT1G04240.1,3702.AT1G09770.1,3702.AT1G22920.1,3702.AT1G30330.2,3702.AT1G32230.1,3702.AT1G75950.1,3702.AT2G22670.4,3702.AT2G25490.1,3702.AT2G26990.1,3702.AT3G61140.1,3702.AT3G62980.1,3702.AT4G02570.4,3702.AT5G25890.1	FUS5,SHY2,CDC5,CSN5A,Manes.07G102300,Manes.10G069300,SKP1,IAA8,EBF1,FUS12,FUS6,TIR1,Manes.02G033400,IAA28
	GO:0009585	red, far-red light phototransduction	P	4	53	1.57	0.0047	3702.AT1G02090.1,3702.AT1G22920.1,3702.AT2G26990.1,3702.AT3G61140.1	FUS5,CSN5A,FUS12,FUS6
	GO:0048608	reproductive structure development	P	11	1011	0.73	0.0047	3702.AT1G06220.2,3702.AT1G22920.1,3702.AT1G30330.2,3702.AT1G30950.1,3702.AT1G32230.1,3702.AT1G77180.2,3702.AT2G02560.1,3702.AT3G61140.1,3702.AT3G62980.1,3702.AT4G02570.4,3702.AT5G22740.1	MEE5,CSN5A,Manes.07G102300,UFO,Manes.10G069300,SKIP,CAND1,FUS6,TIR1,Manes.02G033400,Manes.04G009400
	GO:0010033	response to organic substance	P	14	1719	0.6	0.0048	3702.AT1G04240.1,3702.AT1G22920.1,3702.AT1G30330.2,3702.AT1G32230.1,3702.AT1G75950.1,3702.AT1G77180.2,3702.AT2G02560.1,3702.AT2G22670.4,3702.AT2G25490.1,3702.AT2G39770.1,3702.AT3G62980.1,3702.AT4G02570.4,3702.AT4G27940.1,3702.AT5G25890.1	SHY2,CSN5A,Manes.07G102300,Manes.10G069300,SKP1,SKIP,CAND1,IAA8,EBF1,Manes.10G025000,TIR1,Manes.02G033400,Manes.06G156800,IAA28
	GO:0048731	system development	P	13	1578	0.61	0.0083	3702.AT1G06220.2,3702.AT1G22920.1,3702.AT1G30330.2,3702.AT1G30950.1,3702.AT1G32230.1,3702.AT1G77180.2,3702.AT2G02560.1,3702.AT3G60800.1,3702.AT3G61140.1,3702.AT3G62980.1,3702.AT4G02570.4,3702.AT5G22740.1,3702.AT5G25890.1	MEE5,CSN5A,Manes.07G102300,UFO,Manes.10G069300,SKIP,CAND1,Manes.01G073100,FUS6,TIR1,Manes.02G033400,Manes.04G009400,IAA28
	GO:0006508	proteolysis	P	9	745	0.77	0.0105	3702.AT1G02090.1,3702.AT1G22920.1,3702.AT1G30950.1,3702.AT1G75950.1,3702.AT2G25490.1,3702.AT2G26990.1,3702.AT3G61140.1,3702.AT4G02570.4,3702.AT5G20570.2	FUS5,CSN5A,UFO,SKP1,EBF1,FUS12,FUS6,Manes.02G033400,RBX1
	GO:0022414	reproductive process	P	12	1429	0.61	0.0129	3702.AT1G06220.2,3702.AT1G22920.1,3702.AT1G30330.2,3702.AT1G30950.1,3702.AT1G32230.1,3702.AT1G77180.2,3702.AT2G02560.1,3702.AT3G07130.1,3702.AT3G61140.1,3702.AT3G62980.1,3702.AT4G02570.4,3702.AT5G22740.1	MEE5,CSN5A,Manes.07G102300,UFO,Manes.10G069300,SKIP,CAND1,Manes.15G054300,FUS6,TIR1,Manes.02G033400,Manes.04G009400
	GO:0016567	protein ubiquitination	P	8	611	0.81	0.0156	3702.AT1G04510.1,3702.AT1G30950.1,3702.AT1G75950.1,3702.AT2G02560.1,3702.AT2G25490.1,3702.AT3G62980.1,3702.AT4G02570.4,3702.AT5G20570.2	MAC3A,UFO,SKP1,CAND1,EBF1,TIR1,Manes.02G033400,RBX1
	GO:0009755	hormone-mediated signaling pathway	P	9	803	0.74	0.0157	3702.AT1G04240.1,3702.AT1G30330.2,3702.AT1G32230.1,3702.AT1G75950.1,3702.AT2G22670.4,3702.AT2G25490.1,3702.AT3G62980.1,3702.AT4G02570.4,3702.AT5G25890.1	SHY2,Manes.07G102300,Manes.10G069300,SKP1,IAA8,EBF1,TIR1,Manes.02G033400,IAA28
	GO:0009639	response to red or far red light	P	5	189	1.11	0.0198	3702.AT1G02090.1,3702.AT1G22920.1,3702.AT2G26990.1,3702.AT3G61140.1,3702.AT4G32700.2	FUS5,CSN5A,FUS12,FUS6,Manes.03G066200
	GO:0009873	ethylene-activated signaling pathway	P	5	191	1.11	0.02	3702.AT1G32230.1,3702.AT1G75950.1,3702.AT2G25490.1,3702.AT3G62980.1,3702.AT4G02570.4	Manes.10G069300,SKP1,EBF1,TIR1,Manes.02G033400
	GO:0051716	cellular response to stimulus	P	16	2640	0.47	0.021	3702.AT1G02090.1,3702.AT1G04240.1,3702.AT1G04510.1,3702.AT1G09770.1,3702.AT1G22920.1,3702.AT1G25580.1,3702.AT1G30330.2,3702.AT1G32230.1,3702.AT1G75950.1,3702.AT2G22670.4,3702.AT2G25490.1,3702.AT2G26990.1,3702.AT3G61140.1,3702.AT3G62980.1,3702.AT4G02570.4,3702.AT5G25890.1	FUS5,SHY2,MAC3A,CDC5,CSN5A,Manes.14G097400,Manes.07G102300,Manes.10G069300,SKP1,IAA8,EBF1,FUS12,FUS6,TIR1,Manes.02G033400,IAA28
	GO:0000244	spliceosomal tri-snRNP complex assembly	P	2	4	2.39	0.0225	3702.AT1G80070.1,3702.AT4G38780.1	PRP8A,AT4G38780
	GO:0090697	post-embryonic plant organ morphogenesis	P	4	101	1.29	0.0227	3702.AT1G22920.1,3702.AT1G32230.1,3702.AT3G62980.1,3702.AT5G25890.1	CSN5A,Manes.10G069300,TIR1,IAA28
	GO:0043170	macromolecule metabolic process	P	22	4720	0.36	0.0271	3702.AT1G02090.1,3702.AT1G04510.1,3702.AT1G06220.2,3702.AT1G09770.1,3702.AT1G22920.1,3702.AT1G30950.1,3702.AT1G32490.1,3702.AT1G75950.1,3702.AT1G77180.2,3702.AT1G80070.1,3702.AT2G02560.1,3702.AT2G25490.1,3702.AT2G26990.1,3702.AT2G39770.1,3702.AT3G60800.1,3702.AT3G61140.1,3702.AT3G62980.1,3702.AT4G02570.4,3702.AT4G32700.2,3702.AT4G38780.1,3702.AT5G20570.2,3702.AT5G25230.1	FUS5,MAC3A,MEE5,CDC5,CSN5A,UFO,ESP3,SKP1,SKIP,PRP8A,CAND1,EBF1,FUS12,Manes.10G025000,Manes.01G073100,FUS6,TIR1,Manes.02G033400,Manes.03G066200,AT4G38780,RBX1,AT5G25230
	GO:0050896	response to stimulus	P	23	5174	0.34	0.0351	3702.AT1G02090.1,3702.AT1G04240.1,3702.AT1G04510.1,3702.AT1G07360.1,3702.AT1G09770.1,3702.AT1G22920.1,3702.AT1G25580.1,3702.AT1G30330.2,3702.AT1G32230.1,3702.AT1G75950.1,3702.AT1G77180.2,3702.AT2G02560.1,3702.AT2G22670.4,3702.AT2G25490.1,3702.AT2G26990.1,3702.AT2G30490.1,3702.AT2G39770.1,3702.AT3G61140.1,3702.AT3G62980.1,3702.AT4G02570.4,3702.AT4G27940.1,3702.AT4G32700.2,3702.AT5G25890.1	FUS5,SHY2,MAC3A,MAC5A,CDC5,CSN5A,Manes.14G097400,Manes.07G102300,Manes.10G069300,SKP1,SKIP,CAND1,IAA8,EBF1,FUS12,Manes.02G227200,Manes.10G025000,FUS6,TIR1,Manes.02G033400,Manes.06G156800,Manes.03G066200,IAA28
	GO:0010387	COP9 signalosome assembly	P	2	6	2.21	0.0375	3702.AT1G02090.1,3702.AT1G22920.1	FUS5,CSN5A
	GO:0050794	regulation of cellular process	P	20	4214	0.37	0.0479	3702.AT1G02090.1,3702.AT1G04240.1,3702.AT1G06220.2,3702.AT1G09770.1,3702.AT1G22920.1,3702.AT1G25580.1,3702.AT1G30330.2,3702.AT1G30950.1,3702.AT1G32230.1,3702.AT1G75950.1,3702.AT1G77180.2,3702.AT2G22670.4,3702.AT2G25490.1,3702.AT2G26990.1,3702.AT3G60800.1,3702.AT3G61140.1,3702.AT3G62980.1,3702.AT4G02570.4,3702.AT4G32700.2,3702.AT5G25890.1	FUS5,SHY2,MEE5,CDC5,CSN5A,Manes.14G097400,Manes.07G102300,UFO,Manes.10G069300,SKP1,SKIP,IAA8,EBF1,FUS12,Manes.01G073100,FUS6,TIR1,Manes.02G033400,Manes.03G066200,IAA28
	GO:0017069	snRNA binding	F	5	16	2.18	3.04e-06	3702.AT1G06220.2,3702.AT1G07360.1,3702.AT1G80070.1,3702.AT4G38780.1,3702.AT5G25230.1	MEE5,MAC5A,PRP8A,AT4G38780,AT5G25230
	GO:0030623	U5 snRNA binding	F	4	4	2.69	3.04e-06	3702.AT1G06220.2,3702.AT1G80070.1,3702.AT4G38780.1,3702.AT5G25230.1	MEE5,PRP8A,AT4G38780,AT5G25230
	GO:0036002	pre-mRNA binding	F	4	16	2.09	0.00013	3702.AT1G07360.1,3702.AT1G77180.2,3702.AT1G80070.1,3702.AT4G38780.1	MAC5A,SKIP,PRP8A,AT4G38780
	GO:0017070	U6 snRNA binding	F	3	7	2.32	0.0012	3702.AT1G07360.1,3702.AT1G80070.1,3702.AT4G38780.1	MAC5A,PRP8A,AT4G38780
	GO:0030620	U2 snRNA binding	F	2	3	2.51	0.0425	3702.AT1G80070.1,3702.AT4G38780.1	PRP8A,AT4G38780
	GO:0097157	pre-mRNA intronic binding	F	2	3	2.51	0.0425	3702.AT1G80070.1,3702.AT4G38780.1	PRP8A,AT4G38780
	GO:0005681	spliceosomal complex	C	9	112	1.59	7.22e-09	3702.AT1G04510.1,3702.AT1G06220.2,3702.AT1G07360.1,3702.AT1G09770.1,3702.AT1G32490.1,3702.AT1G77180.2,3702.AT1G80070.1,3702.AT4G38780.1,3702.AT5G25230.1	MAC3A,MEE5,MAC5A,CDC5,ESP3,SKIP,PRP8A,AT4G38780,AT5G25230
	GO:0071013	catalytic step 2 spliceosome	C	6	28	2.02	8.61e-08	3702.AT1G04510.1,3702.AT1G06220.2,3702.AT1G07360.1,3702.AT1G80070.1,3702.AT4G38780.1,3702.AT5G25230.1	MAC3A,MEE5,MAC5A,PRP8A,AT4G38780,AT5G25230
	GO:0005634	nucleus	C	28	4669	0.47	1.25e-05	3702.AT1G02090.1,3702.AT1G04240.1,3702.AT1G04510.1,3702.AT1G06220.2,3702.AT1G07360.1,3702.AT1G09770.1,3702.AT1G22920.1,3702.AT1G25580.1,3702.AT1G30330.2,3702.AT1G30950.1,3702.AT1G32230.1,3702.AT1G32490.1,3702.AT1G75950.1,3702.AT1G77180.2,3702.AT1G80070.1,3702.AT2G02560.1,3702.AT2G22670.4,3702.AT2G25490.1,3702.AT2G26990.1,3702.AT2G39770.1,3702.AT3G61140.1,3702.AT3G62980.1,3702.AT4G02570.4,3702.AT4…	FUS5,SHY2,MAC3A,MEE5,MAC5A,CDC5,CSN5A,Manes.14G097400,Manes.07G102300,UFO,Manes.10G069300,ESP3,SKP1,SKIP,PRP8A,CAND1,IAA8,EBF1,FUS12,Manes.10G025000,FUS6,TIR1,Manes.02G033400,AT4G38780,RBX1,AT5G25230,IAA28,AT5G65490
	GO:0008180	COP9 signalosome	C	4	10	2.29	1.25e-05	3702.AT1G02090.1,3702.AT1G22920.1,3702.AT2G26990.1,3702.AT3G61140.1	FUS5,CSN5A,FUS12,FUS6
	GO:0032991	protein-containing complex	C	18	2226	0.6	0.00012	3702.AT1G02090.1,3702.AT1G04510.1,3702.AT1G06220.2,3702.AT1G07360.1,3702.AT1G09770.1,3702.AT1G22920.1,3702.AT1G30950.1,3702.AT1G32490.1,3702.AT1G77180.2,3702.AT1G80070.1,3702.AT2G25490.1,3702.AT2G26990.1,3702.AT3G61140.1,3702.AT3G62980.1,3702.AT4G02570.4,3702.AT4G38780.1,3702.AT5G20570.2,3702.AT5G25230.1	FUS5,MAC3A,MEE5,MAC5A,CDC5,CSN5A,UFO,ESP3,SKIP,PRP8A,EBF1,FUS12,FUS6,TIR1,Manes.02G033400,AT4G38780,RBX1,AT5G25230
	GO:0005684	U2-type spliceosomal complex	C	4	24	1.91	0.00013	3702.AT1G04510.1,3702.AT1G06220.2,3702.AT1G07360.1,3702.AT5G25230.1	MAC3A,MEE5,MAC5A,AT5G25230
	GO:0071007	U2-type catalytic step 2 spliceosome	C	3	5	2.47	0.00016	3702.AT1G06220.2,3702.AT1G07360.1,3702.AT5G25230.1	MEE5,MAC5A,AT5G25230
	GO:1902494	catalytic complex	C	11	776	0.84	0.00016	3702.AT1G04510.1,3702.AT1G06220.2,3702.AT1G07360.1,3702.AT1G30950.1,3702.AT1G80070.1,3702.AT2G25490.1,3702.AT3G62980.1,3702.AT4G02570.4,3702.AT4G38780.1,3702.AT5G20570.2,3702.AT5G25230.1	MAC3A,MEE5,MAC5A,UFO,PRP8A,EBF1,TIR1,Manes.02G033400,AT4G38780,RBX1,AT5G25230
	GO:0097525	spliceosomal snRNP complex	C	4	36	1.74	0.00033	3702.AT1G06220.2,3702.AT1G80070.1,3702.AT4G38780.1,3702.AT5G25230.1	MEE5,PRP8A,AT4G38780,AT5G25230
	GO:0000151	ubiquitin ligase complex	C	5	190	1.11	0.0087	3702.AT1G30950.1,3702.AT2G25490.1,3702.AT3G62980.1,3702.AT4G02570.4,3702.AT5G20570.2	UFO,EBF1,TIR1,Manes.02G033400,RBX1
	GO:0043231	intracellular membrane-bounded organelle	C	34	9376	0.25	0.0087	3702.AT1G02090.1,3702.AT1G04240.1,3702.AT1G04510.1,3702.AT1G06220.2,3702.AT1G07360.1,3702.AT1G09770.1,3702.AT1G22920.1,3702.AT1G25580.1,3702.AT1G30330.2,3702.AT1G30950.1,3702.AT1G32230.1,3702.AT1G32490.1,3702.AT1G75950.1,3702.AT1G77180.2,3702.AT1G80070.1,3702.AT2G02560.1,3702.AT2G22670.4,3702.AT2G25490.1,3702.AT2G26990.1,3702.AT2G30490.1,3702.AT2G37585.1,3702.AT2G39770.1,3702.AT3G22910.1,3702.AT3…	FUS5,SHY2,MAC3A,MEE5,MAC5A,CDC5,CSN5A,Manes.14G097400,Manes.07G102300,UFO,Manes.10G069300,ESP3,SKP1,SKIP,PRP8A,CAND1,IAA8,EBF1,FUS12,Manes.02G227200,AT2G37585,Manes.10G025000,Manes.09G153700,Manes.01G073100,FUS6,TIR1,Manes.02G033400,Manes.06G156800,AT4G38780,RBX1,Manes.04G009400,AT5G25230,IAA28,AT5G65490
	GO:0071006	U2-type catalytic step 1 spliceosome	C	2	5	2.29	0.0139	3702.AT1G04510.1,3702.AT1G07360.1	MAC3A,MAC5A
	GO:0000974	Prp19 complex	C	2	8	2.09	0.0223	3702.AT1G04510.1,3702.AT1G07360.1	MAC3A,MAC5A
	GO:0005682	U5 snRNP	C	2	8	2.09	0.0223	3702.AT1G80070.1,3702.AT4G38780.1	PRP8A,AT4G38780
	GO:0031461	cullin-RING ubiquitin ligase complex	C	4	150	1.12	0.0311	3702.AT2G25490.1,3702.AT3G62980.1,3702.AT4G02570.4,3702.AT5G20570.2	EBF1,TIR1,Manes.02G033400,RBX1
	GO:0005622	intracellular	C	35	10863	0.2	0.049	3702.AT1G02090.1,3702.AT1G04240.1,3702.AT1G04510.1,3702.AT1G06220.2,3702.AT1G07360.1,3702.AT1G09770.1,3702.AT1G22920.1,3702.AT1G25580.1,3702.AT1G30330.2,3702.AT1G30950.1,3702.AT1G32230.1,3702.AT1G32490.1,3702.AT1G75950.1,3702.AT1G77180.2,3702.AT1G80070.1,3702.AT2G02560.1,3702.AT2G22670.4,3702.AT2G25490.1,3702.AT2G26990.1,3702.AT2G30490.1,3702.AT2G37585.1,3702.AT2G39770.1,3702.AT3G22910.1,3702.AT3…	FUS5,SHY2,MAC3A,MEE5,MAC5A,CDC5,CSN5A,Manes.14G097400,Manes.07G102300,UFO,Manes.10G069300,ESP3,SKP1,SKIP,PRP8A,CAND1,IAA8,EBF1,FUS12,Manes.02G227200,AT2G37585,Manes.10G025000,Manes.09G153700,Manes.01G073100,FUS6,TIR1,Manes.02G033400,Manes.06G156800,Manes.03G066200,AT4G38780,RBX1,Manes.04G009400,AT5G25230,IAA28,AT5G65490
	GO:0046540	U4/U6 x U5 tri-snRNP complex	C	2	14	1.84	0.0492	3702.AT1G06220.2,3702.AT5G25230.1	MEE5,AT5G25230
	ath03040	Spliceosome	K	10	188	1.42	3.65e-09	3702.AT1G04510.1,3702.AT1G06220.2,3702.AT1G07360.1,3702.AT1G09770.1,3702.AT1G10580.1,3702.AT1G32490.1,3702.AT1G77180.2,3702.AT1G80070.1,3702.AT4G38780.1,3702.AT5G25230.1	MAC3A,MEE5,MAC5A,CDC5,AT1G10580,ESP3,SKIP,PRP8A,AT4G38780,AT5G25230
