# Supplementary material for: Exploiting DNA methylation in cassava under water deficit for crop improvement
Source: PLoS One. 2024 Feb 22;19(2):e0296254. doi: 10.1371/journal.pone.0296254 (PMC10883565; doi:10.1371/journal.pone.0296254)
Supplement: S5 Table — The columns indicate respectively: Id of the GO term our KEGG term (Term ID); term description; Aspect (P: biological process; C: cellular component; F: molecular function; K: KEGG terms); term count in the interactome (Gene count); information background for this term in the database (Background gene count); reliability level (Strength); False discovery rate; identifier of proteins containing the GO or KEGG term (Matching proteins 1); name of the proteins that contain the GO or KEGG term (Matching proteins 2). (XLSX) [file pone.0296254.s015.xlsx]

## Sheet: Supplementary 5
	Supplementary Table S5. GO and KEGG terms for proteins of the interatoma formed by differentially hypermethylated sites for the tolerant variety BRS Formosa based on A. thaliana proteins orthologous to M. esculenta proteins. The columns indicate respectively: Id of the GO term our KEGG term (Term ID); term description; Aspect (P: biological process; C: cellular component; F: molecular function; K…
	Term ID	Term description	Aspect	Gene count	Background gene count	Strength	False discovery rate	Matching proteins 1	Matching proteins 2
	GO:0006352	DNA-templated transcription, initiation	P	13	38	2.09	1.72e-18	3702.AT1G04950.3,3702.AT1G17440.1,3702.AT1G20000.1,3702.AT1G27720.1,3702.AT1G54140.1,3702.AT1G54360.2,3702.AT1G55300.2,3702.AT1G55520.2,3702.AT1G73960.1,3702.AT3G10070.1,3702.AT4G20280.1,3702.AT4G31720.1,3702.AT5G43130.2	TAFII59,EER4,TAF11b,TAF4B,TAFII21,TAF6B,TAF7,TBP2,TAF2,TAF12,Manes.16G060700,TAFII15,TAF4
	GO:0006366	transcription by RNA polymerase II	P	11	52	1.88	1.9e-13	3702.AT1G02680.1,3702.AT1G04950.3,3702.AT1G17440.1,3702.AT1G20000.1,3702.AT1G54140.1,3702.AT1G54360.2,3702.AT1G55300.2,3702.AT1G55520.2,3702.AT1G73960.1,3702.AT3G10070.1,3702.AT4G20280.1	TAF13,TAFII59,EER4,TAF11b,TAFII21,TAF6B,TAF7,TBP2,TAF2,TAF12,Manes.16G060700
	GO:0006351	transcription, DNA-templated	P	14	183	1.44	1.95e-12	3702.AT1G02680.1,3702.AT1G04950.3,3702.AT1G17440.1,3702.AT1G20000.1,3702.AT1G27720.1,3702.AT1G54140.1,3702.AT1G54360.2,3702.AT1G55300.2,3702.AT1G55520.2,3702.AT1G73960.1,3702.AT3G10070.1,3702.AT4G20280.1,3702.AT4G31720.1,3702.AT5G43130.2	TAF13,TAFII59,EER4,TAF11b,TAF4B,TAFII21,TAF6B,TAF7,TBP2,TAF2,TAF12,Manes.16G060700,TAFII15,TAF4
	GO:0006367	transcription initiation from RNA polymerase II promoter	P	8	22	2.11	4.23e-11	3702.AT1G04950.3,3702.AT1G17440.1,3702.AT1G20000.1,3702.AT1G54360.2,3702.AT1G55300.2,3702.AT1G73960.1,3702.AT3G10070.1,3702.AT4G20280.1	TAFII59,EER4,TAF11b,TAF6B,TAF7,TAF2,TAF12,Manes.16G060700
	GO:0010499	proteasomal ubiquitin-independent protein catabolic process	P	8	25	2.06	8.55e-11	3702.AT1G16470.2,3702.AT1G21720.1,3702.AT1G53850.1,3702.AT1G56450.1,3702.AT1G79210.2,3702.AT2G27020.1,3702.AT3G60820.1,3702.AT4G31300.2	PRC3,PBC1,PAE1,PBG1,AT1G79210,PAG1,Manes.01G265800,PBA1
	GO:0051123	RNA polymerase II preinitiation complex assembly	P	7	13	2.28	1.68e-10	3702.AT1G04950.3,3702.AT1G17440.1,3702.AT1G20000.1,3702.AT1G54360.2,3702.AT1G55300.2,3702.AT3G10070.1,3702.AT4G20280.1	TAFII59,EER4,TAF11b,TAF6B,TAF7,TAF12,Manes.16G060700
	GO:0044260	cellular macromolecule metabolic process	P	37	3665	0.56	4.51e-10	3702.AT1G02680.1,3702.AT1G03360.1,3702.AT1G04950.3,3702.AT1G16470.2,3702.AT1G17440.1,3702.AT1G20000.1,3702.AT1G21720.1,3702.AT1G27720.1,3702.AT1G29150.1,3702.AT1G32750.1,3702.AT1G51980.1,3702.AT1G53850.1,3702.AT1G54140.1,3702.AT1G54360.2,3702.AT1G55300.2,3702.AT1G55520.2,3702.AT1G56450.1,3702.AT1G73960.1,3702.AT1G79210.2,3702.AT1G79560.1,3702.AT2G23070.1,3702.AT2G26590.2,3702.AT2G27020.1,3702.AT3…	TAF13,RRP4,TAFII59,PRC3,EER4,TAF11b,PBC1,TAF4B,ATS9,HAF01,Manes.03G029000,PAE1,TAFII21,TAF6B,TAF7,TBP2,PBG1,TAF2,AT1G79210,Manes.06G176300-CCNGG,Manes.12G110200,RPN13,PAG1,TAF12,Manes.03G083600,Manes.04G014300,Manes.07G132800,Manes.09G039500,Manes.01G181600,Manes.01G265800,RRP41,Manes.16G060700,RPT2a,PBA1,TAFII15,TAF4,Manes.13G155300
	GO:0009057	macromolecule catabolic process	P	19	761	0.95	5.61e-10	3702.AT1G03360.1,3702.AT1G16470.2,3702.AT1G21720.1,3702.AT1G29150.1,3702.AT1G53850.1,3702.AT1G56450.1,3702.AT1G79210.2,3702.AT2G26590.2,3702.AT2G27020.1,3702.AT3G14400.1,3702.AT3G45010.1,3702.AT3G58560.1,3702.AT3G60500.3,3702.AT3G60820.1,3702.AT3G61620.2,3702.AT4G29040.1,3702.AT4G31300.2,3702.AT5G45300.1,3702.AT5G58290.1	RRP4,PRC3,PBC1,ATS9,PAE1,PBG1,AT1G79210,RPN13,PAG1,Manes.03G083600,Manes.04G014300,Manes.09G039500,Manes.01G181600,Manes.01G265800,RRP41,RPT2a,PBA1,Manes.15G190300-CCNGG,RPT3
	GO:0044265	cellular macromolecule catabolic process	P	17	578	1.02	8.61e-10	3702.AT1G03360.1,3702.AT1G16470.2,3702.AT1G21720.1,3702.AT1G29150.1,3702.AT1G53850.1,3702.AT1G56450.1,3702.AT1G79210.2,3702.AT2G26590.2,3702.AT2G27020.1,3702.AT3G14400.1,3702.AT3G45010.1,3702.AT3G58560.1,3702.AT3G60500.3,3702.AT3G60820.1,3702.AT3G61620.2,3702.AT4G29040.1,3702.AT4G31300.2	RRP4,PRC3,PBC1,ATS9,PAE1,PBG1,AT1G79210,RPN13,PAG1,Manes.03G083600,Manes.04G014300,Manes.09G039500,Manes.01G181600,Manes.01G265800,RRP41,RPT2a,PBA1
	GO:0034654	nucleobase-containing compound biosynthetic process	P	15	439	1.09	2.75e-09	3702.AT1G02680.1,3702.AT1G04950.3,3702.AT1G17440.1,3702.AT1G20000.1,3702.AT1G27720.1,3702.AT1G54140.1,3702.AT1G54360.2,3702.AT1G55300.2,3702.AT1G55520.2,3702.AT1G73960.1,3702.AT3G10070.1,3702.AT3G27190.1,3702.AT4G20280.1,3702.AT4G31720.1,3702.AT5G43130.2	TAF13,TAFII59,EER4,TAF11b,TAF4B,TAFII21,TAF6B,TAF7,TBP2,TAF2,TAF12,Manes.15G159500,Manes.16G060700,TAFII15,TAF4
	GO:0043632	modification-dependent macromolecule catabolic process	P	14	371	1.13	4.17e-09	3702.AT1G03360.1,3702.AT1G16470.2,3702.AT1G21720.1,3702.AT1G29150.1,3702.AT1G53850.1,3702.AT1G56450.1,3702.AT1G79210.2,3702.AT2G26590.2,3702.AT2G27020.1,3702.AT3G14400.1,3702.AT3G60500.3,3702.AT3G60820.1,3702.AT4G29040.1,3702.AT4G31300.2	RRP4,PRC3,PBC1,ATS9,PAE1,PBG1,AT1G79210,RPN13,PAG1,Manes.03G083600,Manes.01G181600,Manes.01G265800,RPT2a,PBA1
	GO:0043170	macromolecule metabolic process	P	40	4720	0.48	5.15e-09	3702.AT1G02680.1,3702.AT1G03360.1,3702.AT1G04950.3,3702.AT1G16470.2,3702.AT1G17440.1,3702.AT1G20000.1,3702.AT1G21720.1,3702.AT1G27720.1,3702.AT1G29150.1,3702.AT1G32750.1,3702.AT1G51980.1,3702.AT1G53850.1,3702.AT1G54140.1,3702.AT1G54360.2,3702.AT1G55300.2,3702.AT1G55520.2,3702.AT1G56450.1,3702.AT1G73960.1,3702.AT1G79210.2,3702.AT1G79560.1,3702.AT2G23070.1,3702.AT2G26590.2,3702.AT2G27020.1,3702.AT3…	TAF13,RRP4,TAFII59,PRC3,EER4,TAF11b,PBC1,TAF4B,ATS9,HAF01,Manes.03G029000,PAE1,TAFII21,TAF6B,TAF7,TBP2,PBG1,TAF2,AT1G79210,Manes.06G176300-CCNGG,Manes.12G110200,RPN13,PAG1,TAF12,Manes.03G083600,Manes.04G014300,Manes.07G132800,Manes.09G039500,Manes.01G181600,Manes.01G265800,RRP41,Manes.16G060700,RPT2a,PBA1,TAFII15,TAF4,Manes.15G190300-CCNGG,Manes.13G155300,RPT3,Manes.01G164300
	GO:0006807	nitrogen compound metabolic process	P	42	5335	0.45	1.06e-08	3702.AT1G02680.1,3702.AT1G03360.1,3702.AT1G04950.3,3702.AT1G16470.2,3702.AT1G17440.1,3702.AT1G20000.1,3702.AT1G21720.1,3702.AT1G27720.1,3702.AT1G29150.1,3702.AT1G32750.1,3702.AT1G51980.1,3702.AT1G53850.1,3702.AT1G54140.1,3702.AT1G54360.2,3702.AT1G55300.2,3702.AT1G55520.2,3702.AT1G56450.1,3702.AT1G73960.1,3702.AT1G79210.2,3702.AT1G79560.1,3702.AT2G23070.1,3702.AT2G26590.2,3702.AT2G27020.1,3702.AT3…	TAF13,RRP4,TAFII59,PRC3,EER4,TAF11b,PBC1,TAF4B,ATS9,HAF01,Manes.03G029000,PAE1,TAFII21,TAF6B,TAF7,TBP2,PBG1,TAF2,AT1G79210,Manes.06G176300-CCNGG,Manes.12G110200,RPN13,PAG1,TAF12,Manes.03G083600,Manes.15G159500,Manes.04G014300,Manes.07G132800,Manes.09G039500,Manes.01G181600,Manes.01G265800,RRP41,Manes.16G060700,RPT2a,PBA1,TAFII15,Manes.04G000700,TAF4,Manes.13G155300,Manes.03G103900,RPT3,Manes.01G1…
	GO:0006508	proteolysis	P	17	745	0.91	3.02e-08	3702.AT1G16470.2,3702.AT1G21720.1,3702.AT1G29150.1,3702.AT1G51980.1,3702.AT1G53850.1,3702.AT1G56450.1,3702.AT1G73960.1,3702.AT1G79210.2,3702.AT1G79560.1,3702.AT2G26590.2,3702.AT2G27020.1,3702.AT3G14400.1,3702.AT3G45010.1,3702.AT3G60820.1,3702.AT4G29040.1,3702.AT4G31300.2,3702.AT5G58870.1	PRC3,PBC1,ATS9,Manes.03G029000,PAE1,PBG1,TAF2,AT1G79210,Manes.06G176300-CCNGG,RPN13,PAG1,Manes.03G083600,Manes.04G014300,Manes.01G265800,RPT2a,PBA1,Manes.01G164300
	GO:0016070	RNA metabolic process	P	19	1049	0.81	7.87e-08	3702.AT1G02680.1,3702.AT1G03360.1,3702.AT1G04950.3,3702.AT1G17440.1,3702.AT1G20000.1,3702.AT1G27720.1,3702.AT1G53850.1,3702.AT1G54140.1,3702.AT1G54360.2,3702.AT1G55300.2,3702.AT1G55520.2,3702.AT1G73960.1,3702.AT3G10070.1,3702.AT3G58560.1,3702.AT3G60500.3,3702.AT3G61620.2,3702.AT4G20280.1,3702.AT4G31720.1,3702.AT5G43130.2	TAF13,RRP4,TAFII59,EER4,TAF11b,TAF4B,PAE1,TAFII21,TAF6B,TAF7,TBP2,TAF2,TAF12,Manes.09G039500,Manes.01G181600,RRP41,Manes.16G060700,TAFII15,TAF4
	GO:0030163	protein catabolic process	P	14	484	1.01	9.33e-08	3702.AT1G16470.2,3702.AT1G21720.1,3702.AT1G29150.1,3702.AT1G53850.1,3702.AT1G56450.1,3702.AT1G79210.2,3702.AT2G26590.2,3702.AT2G27020.1,3702.AT3G14400.1,3702.AT3G45010.1,3702.AT3G60820.1,3702.AT4G29040.1,3702.AT4G31300.2,3702.AT5G58290.1	PRC3,PBC1,ATS9,PAE1,PBG1,AT1G79210,RPN13,PAG1,Manes.03G083600,Manes.04G014300,Manes.01G265800,RPT2a,PBA1,RPT3
	GO:0010467	gene expression	P	20	1235	0.76	1.43e-07	3702.AT1G02680.1,3702.AT1G03360.1,3702.AT1G04950.3,3702.AT1G17440.1,3702.AT1G20000.1,3702.AT1G27720.1,3702.AT1G51980.1,3702.AT1G54140.1,3702.AT1G54360.2,3702.AT1G55300.2,3702.AT1G55520.2,3702.AT1G73960.1,3702.AT1G79560.1,3702.AT3G10070.1,3702.AT3G58560.1,3702.AT3G60500.3,3702.AT3G61620.2,3702.AT4G20280.1,3702.AT4G31720.1,3702.AT5G43130.2	TAF13,RRP4,TAFII59,EER4,TAF11b,TAF4B,Manes.03G029000,TAFII21,TAF6B,TAF7,TBP2,TAF2,Manes.06G176300-CCNGG,TAF12,Manes.09G039500,Manes.01G181600,RRP41,Manes.16G060700,TAFII15,TAF4
	GO:0051603	proteolysis involved in cellular protein catabolic process	P	13	439	1.02	3.04e-07	3702.AT1G16470.2,3702.AT1G21720.1,3702.AT1G29150.1,3702.AT1G53850.1,3702.AT1G56450.1,3702.AT1G79210.2,3702.AT2G26590.2,3702.AT2G27020.1,3702.AT3G14400.1,3702.AT3G45010.1,3702.AT3G60820.1,3702.AT4G29040.1,3702.AT4G31300.2	PRC3,PBC1,ATS9,PAE1,PBG1,AT1G79210,RPN13,PAG1,Manes.03G083600,Manes.04G014300,Manes.01G265800,RPT2a,PBA1
	GO:0006511	ubiquitin-dependent protein catabolic process	P	12	352	1.08	3.13e-07	3702.AT1G16470.2,3702.AT1G21720.1,3702.AT1G29150.1,3702.AT1G53850.1,3702.AT1G56450.1,3702.AT1G79210.2,3702.AT2G26590.2,3702.AT2G27020.1,3702.AT3G14400.1,3702.AT3G60820.1,3702.AT4G29040.1,3702.AT4G31300.2	PRC3,PBC1,ATS9,PAE1,PBG1,AT1G79210,RPN13,PAG1,Manes.03G083600,Manes.01G265800,RPT2a,PBA1
	GO:0044238	primary metabolic process	P	43	6374	0.38	5.28e-07	3702.AT1G02680.1,3702.AT1G03360.1,3702.AT1G04950.3,3702.AT1G16470.2,3702.AT1G17440.1,3702.AT1G20000.1,3702.AT1G21720.1,3702.AT1G27720.1,3702.AT1G29150.1,3702.AT1G32750.1,3702.AT1G51980.1,3702.AT1G53310.3,3702.AT1G53850.1,3702.AT1G54140.1,3702.AT1G54360.2,3702.AT1G55300.2,3702.AT1G55520.2,3702.AT1G56450.1,3702.AT1G73960.1,3702.AT1G79210.2,3702.AT1G79560.1,3702.AT2G23070.1,3702.AT2G26590.2,3702.AT2…	TAF13,RRP4,TAFII59,PRC3,EER4,TAF11b,PBC1,TAF4B,ATS9,HAF01,Manes.03G029000,Manes.02G091300,PAE1,TAFII21,TAF6B,TAF7,TBP2,PBG1,TAF2,AT1G79210,Manes.06G176300-CCNGG,Manes.12G110200,RPN13,PAG1,TAF12,Manes.03G083600,Manes.15G159500,Manes.04G014300,Manes.07G132800,Manes.09G039500,Manes.01G181600,Manes.01G265800,RRP41,Manes.16G060700,RPT2a,PBA1,TAFII15,TAF4,Manes.15G190300-CCNGG,Manes.13G155300,Manes.03G…
	GO:1901575	organic substance catabolic process	P	20	1353	0.72	5.28e-07	3702.AT1G03360.1,3702.AT1G16470.2,3702.AT1G21720.1,3702.AT1G29150.1,3702.AT1G53850.1,3702.AT1G56450.1,3702.AT1G79210.2,3702.AT2G26590.2,3702.AT2G27020.1,3702.AT3G14400.1,3702.AT3G45010.1,3702.AT3G58560.1,3702.AT3G60500.3,3702.AT3G60820.1,3702.AT3G61620.2,3702.AT4G29040.1,3702.AT4G31300.2,3702.AT5G45300.1,3702.AT5G54080.2,3702.AT5G58290.1	RRP4,PRC3,PBC1,ATS9,PAE1,PBG1,AT1G79210,RPN13,PAG1,Manes.03G083600,Manes.04G014300,Manes.09G039500,Manes.01G181600,Manes.01G265800,RRP41,RPT2a,PBA1,Manes.15G190300-CCNGG,Manes.03G103900,RPT3
	GO:1901565	organonitrogen compound catabolic process	P	15	699	0.88	6.84e-07	3702.AT1G16470.2,3702.AT1G21720.1,3702.AT1G29150.1,3702.AT1G53850.1,3702.AT1G56450.1,3702.AT1G79210.2,3702.AT2G26590.2,3702.AT2G27020.1,3702.AT3G14400.1,3702.AT3G45010.1,3702.AT3G60820.1,3702.AT4G29040.1,3702.AT4G31300.2,3702.AT5G54080.2,3702.AT5G58290.1	PRC3,PBC1,ATS9,PAE1,PBG1,AT1G79210,RPN13,PAG1,Manes.03G083600,Manes.04G014300,Manes.01G265800,RPT2a,PBA1,Manes.03G103900,RPT3
	GO:0090304	nucleic acid metabolic process	P	20	1403	0.71	8.48e-07	3702.AT1G02680.1,3702.AT1G03360.1,3702.AT1G04950.3,3702.AT1G17440.1,3702.AT1G20000.1,3702.AT1G27720.1,3702.AT1G53850.1,3702.AT1G54140.1,3702.AT1G54360.2,3702.AT1G55300.2,3702.AT1G55520.2,3702.AT1G73960.1,3702.AT3G10070.1,3702.AT3G58560.1,3702.AT3G60500.3,3702.AT3G61620.2,3702.AT4G20280.1,3702.AT4G31720.1,3702.AT5G43130.2,3702.AT5G49160.1	TAF13,RRP4,TAFII59,EER4,TAF11b,TAF4B,PAE1,TAFII21,TAF6B,TAF7,TBP2,TAF2,TAF12,Manes.09G039500,Manes.01G181600,RRP41,Manes.16G060700,TAFII15,TAF4,Manes.13G155300
	GO:0044248	cellular catabolic process	P	18	1167	0.74	1.86e-06	3702.AT1G03360.1,3702.AT1G16470.2,3702.AT1G21720.1,3702.AT1G29150.1,3702.AT1G53850.1,3702.AT1G56450.1,3702.AT1G79210.2,3702.AT2G26590.2,3702.AT2G27020.1,3702.AT3G14400.1,3702.AT3G45010.1,3702.AT3G58560.1,3702.AT3G60500.3,3702.AT3G60820.1,3702.AT3G61620.2,3702.AT4G29040.1,3702.AT4G31300.2,3702.AT5G54080.2	RRP4,PRC3,PBC1,ATS9,PAE1,PBG1,AT1G79210,RPN13,PAG1,Manes.03G083600,Manes.04G014300,Manes.09G039500,Manes.01G181600,Manes.01G265800,RRP41,RPT2a,PBA1,Manes.03G103900
	GO:0071704	organic substance metabolic process	P	44	6962	0.35	1.92e-06	3702.AT1G02680.1,3702.AT1G03360.1,3702.AT1G04950.3,3702.AT1G16470.2,3702.AT1G17440.1,3702.AT1G20000.1,3702.AT1G21720.1,3702.AT1G27720.1,3702.AT1G29150.1,3702.AT1G32750.1,3702.AT1G51980.1,3702.AT1G53310.3,3702.AT1G53850.1,3702.AT1G54140.1,3702.AT1G54360.2,3702.AT1G55300.2,3702.AT1G55520.2,3702.AT1G56450.1,3702.AT1G73960.1,3702.AT1G79210.2,3702.AT1G79560.1,3702.AT2G23070.1,3702.AT2G26590.2,3702.AT2…	TAF13,RRP4,TAFII59,PRC3,EER4,TAF11b,PBC1,TAF4B,ATS9,HAF01,Manes.03G029000,Manes.02G091300,PAE1,TAFII21,TAF6B,TAF7,TBP2,PBG1,TAF2,AT1G79210,Manes.06G176300-CCNGG,Manes.12G110200,RPN13,PAG1,TAF12,Manes.03G083600,Manes.15G159500,Manes.04G014300,Manes.07G132800,Manes.09G039500,Manes.01G181600,Manes.01G265800,RRP41,Manes.16G060700,RPT2a,PBA1,TAFII15,Manes.04G000700,TAF4,Manes.15G190300-CCNGG,Manes.13G…
	GO:0043161	proteasome-mediated ubiquitin-dependent protein catabolic process	P	9	185	1.24	1.98e-06	3702.AT1G16470.2,3702.AT1G21720.1,3702.AT1G53850.1,3702.AT1G56450.1,3702.AT1G79210.2,3702.AT2G27020.1,3702.AT3G60820.1,3702.AT4G29040.1,3702.AT4G31300.2	PRC3,PBC1,PAE1,PBG1,AT1G79210,PAG1,Manes.01G265800,RPT2a,PBA1
	GO:0044237	cellular metabolic process	P	43	6729	0.36	2.34e-06	3702.AT1G02680.1,3702.AT1G03360.1,3702.AT1G04950.3,3702.AT1G16470.2,3702.AT1G17440.1,3702.AT1G20000.1,3702.AT1G21720.1,3702.AT1G27720.1,3702.AT1G29150.1,3702.AT1G32750.1,3702.AT1G51980.1,3702.AT1G53310.3,3702.AT1G53850.1,3702.AT1G54140.1,3702.AT1G54360.2,3702.AT1G55300.2,3702.AT1G55520.2,3702.AT1G56450.1,3702.AT1G73960.1,3702.AT1G79210.2,3702.AT1G79560.1,3702.AT2G23070.1,3702.AT2G26590.2,3702.AT2…	TAF13,RRP4,TAFII59,PRC3,EER4,TAF11b,PBC1,TAF4B,ATS9,HAF01,Manes.03G029000,Manes.02G091300,PAE1,TAFII21,TAF6B,TAF7,TBP2,PBG1,TAF2,AT1G79210,Manes.06G176300-CCNGG,Manes.12G110200,RPN13,PAG1,TAF12,Manes.03G083600,Manes.15G159500,Manes.04G014300,Manes.07G132800,Manes.09G039500,Manes.01G181600,Manes.01G265800,RRP41,Manes.16G060700,RPT2a,PBA1,TAFII15,Manes.09G110600,Manes.04G000700,TAF4,Manes.13G155300…
	GO:0006139	nucleobase-containing compound metabolic process	P	21	1736	0.63	4.11e-06	3702.AT1G02680.1,3702.AT1G03360.1,3702.AT1G04950.3,3702.AT1G17440.1,3702.AT1G20000.1,3702.AT1G27720.1,3702.AT1G53850.1,3702.AT1G54140.1,3702.AT1G54360.2,3702.AT1G55300.2,3702.AT1G55520.2,3702.AT1G73960.1,3702.AT3G10070.1,3702.AT3G27190.1,3702.AT3G58560.1,3702.AT3G60500.3,3702.AT3G61620.2,3702.AT4G20280.1,3702.AT4G31720.1,3702.AT5G43130.2,3702.AT5G49160.1	TAF13,RRP4,TAFII59,EER4,TAF11b,TAF4B,PAE1,TAFII21,TAF6B,TAF7,TBP2,TAF2,TAF12,Manes.15G159500,Manes.09G039500,Manes.01G181600,RRP41,Manes.16G060700,TAFII15,TAF4,Manes.13G155300
	GO:0008152	metabolic process	P	46	7962	0.31	9.43e-06	3702.AT1G02680.1,3702.AT1G03360.1,3702.AT1G04950.3,3702.AT1G16470.2,3702.AT1G17440.1,3702.AT1G20000.1,3702.AT1G21720.1,3702.AT1G27720.1,3702.AT1G29150.1,3702.AT1G32750.1,3702.AT1G51980.1,3702.AT1G53310.3,3702.AT1G53850.1,3702.AT1G54140.1,3702.AT1G54360.2,3702.AT1G55300.2,3702.AT1G55520.2,3702.AT1G56450.1,3702.AT1G73960.1,3702.AT1G79210.2,3702.AT1G79560.1,3702.AT2G23070.1,3702.AT2G26590.2,3702.AT2…	TAF13,RRP4,TAFII59,PRC3,EER4,TAF11b,PBC1,TAF4B,ATS9,HAF01,Manes.03G029000,Manes.02G091300,PAE1,TAFII21,TAF6B,TAF7,TBP2,PBG1,TAF2,AT1G79210,Manes.06G176300-CCNGG,Manes.12G110200,RPN13,PAG1,TAF12,Manes.03G083600,Manes.15G159500,Manes.04G014300,Manes.07G132800,Manes.09G039500,Manes.01G181600,Manes.01G265800,RRP41,Manes.16G060700,RPT2a,PBA1,TAFII15,Manes.09G110600,Manes.04G000700,TAF4,Manes.15G190300…
	GO:0065003	protein-containing complex assembly	P	11	415	0.97	1.21e-05	3702.AT1G04950.3,3702.AT1G17440.1,3702.AT1G20000.1,3702.AT1G29150.1,3702.AT1G53310.3,3702.AT1G54360.2,3702.AT1G55300.2,3702.AT1G79560.1,3702.AT3G10070.1,3702.AT4G20280.1,3702.AT4G29040.1	TAFII59,EER4,TAF11b,ATS9,Manes.02G091300,TAF6B,TAF7,Manes.06G176300-CCNGG,TAF12,Manes.16G060700,RPT2a
	GO:0006725	cellular aromatic compound metabolic process	P	22	2137	0.56	2.67e-05	3702.AT1G02680.1,3702.AT1G03360.1,3702.AT1G04950.3,3702.AT1G17440.1,3702.AT1G20000.1,3702.AT1G27720.1,3702.AT1G53850.1,3702.AT1G54140.1,3702.AT1G54360.2,3702.AT1G55300.2,3702.AT1G55520.2,3702.AT1G73960.1,3702.AT3G10070.1,3702.AT3G27190.1,3702.AT3G58560.1,3702.AT3G60500.3,3702.AT3G61620.2,3702.AT4G20280.1,3702.AT4G31720.1,3702.AT5G43130.2,3702.AT5G49160.1,3702.AT5G54080.2	TAF13,RRP4,TAFII59,EER4,TAF11b,TAF4B,PAE1,TAFII21,TAF6B,TAF7,TBP2,TAF2,TAF12,Manes.15G159500,Manes.09G039500,Manes.01G181600,RRP41,Manes.16G060700,TAFII15,TAF4,Manes.13G155300,Manes.03G103900
	GO:1901360	organic cyclic compound metabolic process	P	22	2229	0.55	5.19e-05	3702.AT1G02680.1,3702.AT1G03360.1,3702.AT1G04950.3,3702.AT1G17440.1,3702.AT1G20000.1,3702.AT1G27720.1,3702.AT1G53850.1,3702.AT1G54140.1,3702.AT1G54360.2,3702.AT1G55300.2,3702.AT1G55520.2,3702.AT1G73960.1,3702.AT3G10070.1,3702.AT3G27190.1,3702.AT3G58560.1,3702.AT3G60500.3,3702.AT3G61620.2,3702.AT4G20280.1,3702.AT4G31720.1,3702.AT5G43130.2,3702.AT5G49160.1,3702.AT5G54080.2	TAF13,RRP4,TAFII59,EER4,TAF11b,TAF4B,PAE1,TAFII21,TAF6B,TAF7,TBP2,TAF2,TAF12,Manes.15G159500,Manes.09G039500,Manes.01G181600,RRP41,Manes.16G060700,TAFII15,TAF4,Manes.13G155300,Manes.03G103900
	GO:0034645	cellular macromolecule biosynthetic process	P	15	1040	0.71	7.39e-05	3702.AT1G02680.1,3702.AT1G04950.3,3702.AT1G17440.1,3702.AT1G20000.1,3702.AT1G27720.1,3702.AT1G54140.1,3702.AT1G54360.2,3702.AT1G55300.2,3702.AT1G55520.2,3702.AT1G73960.1,3702.AT3G10070.1,3702.AT3G58560.1,3702.AT4G20280.1,3702.AT4G31720.1,3702.AT5G43130.2	TAF13,TAFII59,EER4,TAF11b,TAF4B,TAFII21,TAF6B,TAF7,TBP2,TAF2,TAF12,Manes.09G039500,Manes.16G060700,TAFII15,TAF4
	GO:0010604	positive regulation of macromolecule metabolic process	P	12	675	0.8	0.00016	3702.AT1G03360.1,3702.AT1G20000.1,3702.AT1G27720.1,3702.AT1G32750.1,3702.AT1G54140.1,3702.AT1G55300.2,3702.AT1G73960.1,3702.AT2G26590.2,3702.AT4G20280.1,3702.AT4G29040.1,3702.AT5G43130.2,3702.AT5G58290.1	RRP4,TAF11b,TAF4B,HAF01,TAFII21,TAF7,TAF2,RPN13,Manes.16G060700,RPT2a,TAF4,RPT3
	GO:0006357	regulation of transcription by RNA polymerase II	P	9	335	0.98	0.00018	3702.AT1G02680.1,3702.AT1G27720.1,3702.AT1G32750.1,3702.AT1G54140.1,3702.AT1G55300.2,3702.AT1G73960.1,3702.AT4G08150.1,3702.AT5G43130.2,3702.AT5G58290.1	TAF13,TAF4B,HAF01,TAFII21,TAF7,TAF2,Manes.05G184900,TAF4,RPT3
	GO:0034641	cellular nitrogen compound metabolic process	P	22	2435	0.51	0.00021	3702.AT1G02680.1,3702.AT1G03360.1,3702.AT1G04950.3,3702.AT1G17440.1,3702.AT1G20000.1,3702.AT1G27720.1,3702.AT1G53850.1,3702.AT1G54140.1,3702.AT1G54360.2,3702.AT1G55300.2,3702.AT1G55520.2,3702.AT1G73960.1,3702.AT3G10070.1,3702.AT3G27190.1,3702.AT3G58560.1,3702.AT3G60500.3,3702.AT3G61620.2,3702.AT4G20280.1,3702.AT4G31720.1,3702.AT5G22300.1,3702.AT5G43130.2,3702.AT5G49160.1	TAF13,RRP4,TAFII59,EER4,TAF11b,TAF4B,PAE1,TAFII21,TAF6B,TAF7,TBP2,TAF2,TAF12,Manes.15G159500,Manes.09G039500,Manes.01G181600,RRP41,Manes.16G060700,TAFII15,Manes.04G000700,TAF4,Manes.13G155300
	GO:0034622	cellular protein-containing complex assembly	P	9	350	0.96	0.00024	3702.AT1G04950.3,3702.AT1G17440.1,3702.AT1G20000.1,3702.AT1G29150.1,3702.AT1G54360.2,3702.AT1G55300.2,3702.AT3G10070.1,3702.AT4G20280.1,3702.AT4G29040.1	TAFII59,EER4,TAF11b,ATS9,TAF6B,TAF7,TAF12,Manes.16G060700,RPT2a
	GO:0044085	cellular component biogenesis	P	14	1028	0.69	0.00034	3702.AT1G03360.1,3702.AT1G04950.3,3702.AT1G17440.1,3702.AT1G20000.1,3702.AT1G29150.1,3702.AT1G53310.3,3702.AT1G54360.2,3702.AT1G55300.2,3702.AT1G79560.1,3702.AT3G10070.1,3702.AT3G60500.3,3702.AT3G61620.2,3702.AT4G20280.1,3702.AT4G29040.1	RRP4,TAFII59,EER4,TAF11b,ATS9,Manes.02G091300,TAF6B,TAF7,Manes.06G176300-CCNGG,TAF12,Manes.01G181600,RRP41,Manes.16G060700,RPT2a
	GO:0034475	U4 snRNA 3-end processing	P	3	6	2.25	0.00055	3702.AT1G03360.1,3702.AT3G60500.3,3702.AT3G61620.2	RRP4,Manes.01G181600,RRP41
	GO:0051173	positive regulation of nitrogen compound metabolic process	P	11	650	0.78	0.0007	3702.AT1G20000.1,3702.AT1G27720.1,3702.AT1G32750.1,3702.AT1G54140.1,3702.AT1G55300.2,3702.AT1G73960.1,3702.AT2G26590.2,3702.AT4G20280.1,3702.AT4G29040.1,3702.AT5G43130.2,3702.AT5G58290.1	TAF11b,TAF4B,HAF01,TAFII21,TAF7,TAF2,RPN13,Manes.16G060700,RPT2a,TAF4,RPT3
	GO:0060255	regulation of macromolecule metabolic process	P	22	2675	0.47	0.00086	3702.AT1G02680.1,3702.AT1G03360.1,3702.AT1G17440.1,3702.AT1G20000.1,3702.AT1G27720.1,3702.AT1G32750.1,3702.AT1G54140.1,3702.AT1G55300.2,3702.AT1G55520.2,3702.AT1G73960.1,3702.AT2G26590.2,3702.AT3G27190.1,3702.AT3G58560.1,3702.AT3G60500.3,3702.AT3G61620.2,3702.AT4G08150.1,3702.AT4G20280.1,3702.AT4G29040.1,3702.AT5G43130.2,3702.AT5G45300.1,3702.AT5G49160.1,3702.AT5G58290.1	TAF13,RRP4,EER4,TAF11b,TAF4B,HAF01,TAFII21,TAF7,TBP2,TAF2,RPN13,Manes.15G159500,Manes.09G039500,Manes.01G181600,RRP41,Manes.05G184900,Manes.16G060700,RPT2a,TAF4,Manes.15G190300-CCNGG,Manes.13G155300,RPT3
	GO:0071840	cellular component organization or biogenesis	P	21	2482	0.48	0.00098	3702.AT1G03360.1,3702.AT1G04950.3,3702.AT1G17440.1,3702.AT1G20000.1,3702.AT1G29150.1,3702.AT1G32750.1,3702.AT1G51980.1,3702.AT1G53310.3,3702.AT1G54360.2,3702.AT1G55300.2,3702.AT1G79560.1,3702.AT2G19950.2,3702.AT2G30910.3,3702.AT2G32590.1,3702.AT3G10070.1,3702.AT3G60500.3,3702.AT3G61620.2,3702.AT4G20280.1,3702.AT4G29040.1,3702.AT5G20490.1,3702.AT5G49160.1	RRP4,TAFII59,EER4,TAF11b,ATS9,HAF01,Manes.03G029000,Manes.02G091300,TAF6B,TAF7,Manes.06G176300-CCNGG,Manes.16G110100,Manes.01G129200,EMB2795,TAF12,Manes.01G181600,RRP41,Manes.16G060700,RPT2a,Manes.16G098500,Manes.13G155300
	GO:0031325	positive regulation of cellular metabolic process	P	11	702	0.75	0.0013	3702.AT1G20000.1,3702.AT1G27720.1,3702.AT1G32750.1,3702.AT1G54140.1,3702.AT1G55300.2,3702.AT1G73960.1,3702.AT2G26590.2,3702.AT4G20280.1,3702.AT4G29040.1,3702.AT5G43130.2,3702.AT5G58290.1	TAF11b,TAF4B,HAF01,TAFII21,TAF7,TAF2,RPN13,Manes.16G060700,RPT2a,TAF4,RPT3
	GO:0034427	nuclear-transcribed mRNA catabolic process, exonucleolytic, 3-5	P	3	9	2.07	0.0013	3702.AT1G03360.1,3702.AT3G60500.3,3702.AT3G61620.2	RRP4,Manes.01G181600,RRP41
	GO:0071028	nuclear mRNA surveillance	P	3	10	2.03	0.0016	3702.AT1G03360.1,3702.AT3G60500.3,3702.AT3G61620.2	RRP4,Manes.01G181600,RRP41
	GO:1903508	positive regulation of nucleic acid-templated transcription	P	9	477	0.83	0.0023	3702.AT1G20000.1,3702.AT1G27720.1,3702.AT1G32750.1,3702.AT1G54140.1,3702.AT1G55300.2,3702.AT1G73960.1,3702.AT4G20280.1,3702.AT5G43130.2,3702.AT5G58290.1	TAF11b,TAF4B,HAF01,TAFII21,TAF7,TAF2,Manes.16G060700,TAF4,RPT3
	GO:0009987	cellular process	P	50	11004	0.21	0.0025	3702.AT1G02680.1,3702.AT1G03360.1,3702.AT1G04950.3,3702.AT1G16470.2,3702.AT1G17440.1,3702.AT1G20000.1,3702.AT1G21720.1,3702.AT1G27720.1,3702.AT1G29150.1,3702.AT1G32750.1,3702.AT1G51980.1,3702.AT1G53310.3,3702.AT1G53850.1,3702.AT1G54140.1,3702.AT1G54360.2,3702.AT1G54730.2,3702.AT1G55300.2,3702.AT1G55520.2,3702.AT1G56450.1,3702.AT1G73960.1,3702.AT1G79210.2,3702.AT1G79560.1,3702.AT2G19950.2,3702.AT2…	TAF13,RRP4,TAFII59,PRC3,EER4,TAF11b,PBC1,TAF4B,ATS9,HAF01,Manes.03G029000,Manes.02G091300,PAE1,TAFII21,TAF6B,Manes.09G162500-CCNGG,TAF7,TBP2,PBG1,TAF2,AT1G79210,Manes.06G176300-CCNGG,Manes.16G110100,Manes.12G110200,RPN13,PAG1,Manes.01G129200,EMB2795,TAF12,Manes.03G083600,Manes.15G159500,Manes.04G014300,Manes.07G132800,Manes.09G039500,Manes.01G181600,Manes.01G265800,RRP41,Manes.05G184900,Manes.16G…
	GO:0048522	positive regulation of cellular process	P	12	930	0.66	0.0028	3702.AT1G20000.1,3702.AT1G27720.1,3702.AT1G32750.1,3702.AT1G54140.1,3702.AT1G55300.2,3702.AT1G73960.1,3702.AT2G26590.2,3702.AT2G30910.3,3702.AT4G20280.1,3702.AT4G29040.1,3702.AT5G43130.2,3702.AT5G58290.1	TAF11b,TAF4B,HAF01,TAFII21,TAF7,TAF2,RPN13,Manes.01G129200,Manes.16G060700,RPT2a,TAF4,RPT3
	GO:0048518	positive regulation of biological process	P	13	1146	0.61	0.0043	3702.AT1G03360.1,3702.AT1G20000.1,3702.AT1G27720.1,3702.AT1G32750.1,3702.AT1G54140.1,3702.AT1G55300.2,3702.AT1G73960.1,3702.AT2G26590.2,3702.AT2G30910.3,3702.AT4G20280.1,3702.AT4G29040.1,3702.AT5G43130.2,3702.AT5G58290.1	RRP4,TAF11b,TAF4B,HAF01,TAFII21,TAF7,TAF2,RPN13,Manes.01G129200,Manes.16G060700,RPT2a,TAF4,RPT3
	GO:0016075	rRNA catabolic process	P	3	16	1.82	0.0045	3702.AT1G03360.1,3702.AT3G60500.3,3702.AT3G61620.2	RRP4,Manes.01G181600,RRP41
	GO:0045944	positive regulation of transcription by RNA polymerase II	P	6	198	1.03	0.0052	3702.AT1G27720.1,3702.AT1G32750.1,3702.AT1G54140.1,3702.AT1G73960.1,3702.AT5G43130.2,3702.AT5G58290.1	TAF4B,HAF01,TAFII21,TAF2,TAF4,RPT3
	GO:0019538	protein metabolic process	P	22	3075	0.41	0.0058	3702.AT1G16470.2,3702.AT1G17440.1,3702.AT1G21720.1,3702.AT1G29150.1,3702.AT1G32750.1,3702.AT1G51980.1,3702.AT1G53850.1,3702.AT1G56450.1,3702.AT1G73960.1,3702.AT1G79210.2,3702.AT1G79560.1,3702.AT2G23070.1,3702.AT2G26590.2,3702.AT2G27020.1,3702.AT3G14400.1,3702.AT3G45010.1,3702.AT3G56050.1,3702.AT3G60820.1,3702.AT4G29040.1,3702.AT4G31300.2,3702.AT5G58290.1,3702.AT5G58870.1	PRC3,EER4,PBC1,ATS9,HAF01,Manes.03G029000,PAE1,PBG1,TAF2,AT1G79210,Manes.06G176300-CCNGG,Manes.12G110200,RPN13,PAG1,Manes.03G083600,Manes.04G014300,Manes.07G132800,Manes.01G265800,RPT2a,PBA1,RPT3,Manes.01G164300
	GO:0016043	cellular component organization	P	18	2264	0.45	0.0096	3702.AT1G04950.3,3702.AT1G17440.1,3702.AT1G20000.1,3702.AT1G29150.1,3702.AT1G32750.1,3702.AT1G51980.1,3702.AT1G53310.3,3702.AT1G54360.2,3702.AT1G55300.2,3702.AT1G79560.1,3702.AT2G19950.2,3702.AT2G30910.3,3702.AT2G32590.1,3702.AT3G10070.1,3702.AT4G20280.1,3702.AT4G29040.1,3702.AT5G20490.1,3702.AT5G49160.1	TAFII59,EER4,TAF11b,ATS9,HAF01,Manes.03G029000,Manes.02G091300,TAF6B,TAF7,Manes.06G176300-CCNGG,Manes.16G110100,Manes.01G129200,EMB2795,TAF12,Manes.16G060700,RPT2a,Manes.16G098500,Manes.13G155300
	GO:0000956	nuclear-transcribed mRNA catabolic process	P	4	69	1.31	0.0108	3702.AT1G03360.1,3702.AT3G58560.1,3702.AT3G60500.3,3702.AT3G61620.2	RRP4,Manes.09G039500,Manes.01G181600,RRP41
	GO:0010468	regulation of gene expression	P	18	2307	0.44	0.0117	3702.AT1G02680.1,3702.AT1G03360.1,3702.AT1G17440.1,3702.AT1G27720.1,3702.AT1G32750.1,3702.AT1G54140.1,3702.AT1G55300.2,3702.AT1G55520.2,3702.AT1G73960.1,3702.AT3G58560.1,3702.AT3G60500.3,3702.AT3G61620.2,3702.AT4G08150.1,3702.AT4G29040.1,3702.AT5G43130.2,3702.AT5G45300.1,3702.AT5G49160.1,3702.AT5G58290.1	TAF13,RRP4,EER4,TAF4B,HAF01,TAFII21,TAF7,TBP2,TAF2,Manes.09G039500,Manes.01G181600,RRP41,Manes.05G184900,RPT2a,TAF4,Manes.15G190300-CCNGG,Manes.13G155300,RPT3
	GO:0000288	nuclear-transcribed mRNA catabolic process, deadenylation-dependent decay	P	3	27	1.6	0.016	3702.AT1G03360.1,3702.AT3G58560.1,3702.AT3G60500.3	RRP4,Manes.09G039500,Manes.01G181600
	GO:0010038	response to metal ion	P	7	374	0.82	0.0187	3702.AT1G16470.2,3702.AT1G29150.1,3702.AT1G53850.1,3702.AT1G56450.1,3702.AT2G27020.1,3702.AT4G29040.1,3702.AT5G01600.1	PRC3,ATS9,PAE1,PBG1,PAG1,RPT2a,Manes.09G110600
	GO:0090501	RNA phosphodiester bond hydrolysis	P	4	100	1.15	0.0398	3702.AT1G03360.1,3702.AT1G53850.1,3702.AT3G58560.1,3702.AT3G60500.3	RRP4,PAE1,Manes.09G039500,Manes.01G181600
	GO:0071038	nuclear polyadenylation-dependent tRNA catabolic process	P	2	6	2.07	0.0399	3702.AT1G03360.1,3702.AT3G60500.3	RRP4,Manes.01G181600
	GO:1901564	organonitrogen compound metabolic process	P	24	4053	0.32	0.0399	3702.AT1G16470.2,3702.AT1G17440.1,3702.AT1G21720.1,3702.AT1G29150.1,3702.AT1G32750.1,3702.AT1G51980.1,3702.AT1G53850.1,3702.AT1G56450.1,3702.AT1G73960.1,3702.AT1G79210.2,3702.AT1G79560.1,3702.AT2G23070.1,3702.AT2G26590.2,3702.AT2G27020.1,3702.AT3G14400.1,3702.AT3G27190.1,3702.AT3G45010.1,3702.AT3G56050.1,3702.AT3G60820.1,3702.AT4G29040.1,3702.AT4G31300.2,3702.AT5G54080.2,3702.AT5G58290.1,3702.AT5…	PRC3,EER4,PBC1,ATS9,HAF01,Manes.03G029000,PAE1,PBG1,TAF2,AT1G79210,Manes.06G176300-CCNGG,Manes.12G110200,RPN13,PAG1,Manes.03G083600,Manes.15G159500,Manes.04G014300,Manes.07G132800,Manes.01G265800,RPT2a,PBA1,Manes.03G103900,RPT3,Manes.01G164300
	GO:0044267	cellular protein metabolic process	P	19	2809	0.38	0.0418	3702.AT1G16470.2,3702.AT1G17440.1,3702.AT1G21720.1,3702.AT1G29150.1,3702.AT1G32750.1,3702.AT1G51980.1,3702.AT1G53850.1,3702.AT1G56450.1,3702.AT1G79210.2,3702.AT1G79560.1,3702.AT2G23070.1,3702.AT2G26590.2,3702.AT2G27020.1,3702.AT3G14400.1,3702.AT3G45010.1,3702.AT3G56050.1,3702.AT3G60820.1,3702.AT4G29040.1,3702.AT4G31300.2	PRC3,EER4,PBC1,ATS9,HAF01,Manes.03G029000,PAE1,PBG1,AT1G79210,Manes.06G176300-CCNGG,Manes.12G110200,RPN13,PAG1,Manes.03G083600,Manes.04G014300,Manes.07G132800,Manes.01G265800,RPT2a,PBA1
	GO:0045862	positive regulation of proteolysis	P	3	41	1.42	0.046	3702.AT2G26590.2,3702.AT4G29040.1,3702.AT5G58290.1	RPN13,RPT2a,RPT3
	GO:0090503	RNA phosphodiester bond hydrolysis, exonucleolytic	P	3	41	1.42	0.046	3702.AT1G03360.1,3702.AT3G58560.1,3702.AT3G60500.3	RRP4,Manes.09G039500,Manes.01G181600
	GO:0019439	aromatic compound catabolic process	P	5	198	0.95	0.047	3702.AT1G03360.1,3702.AT3G58560.1,3702.AT3G60500.3,3702.AT3G61620.2,3702.AT5G54080.2	RRP4,Manes.09G039500,Manes.01G181600,RRP41,Manes.03G103900
	GO:0000467	exonucleolytic trimming to generate mature 3-end of 5.8S rRNA from tricistronic rRNA transcript (SSU-rRNA, 5.8S rRNA, LSU-rRNA)	P	2	7	2.01	0.0477	3702.AT1G03360.1,3702.AT3G60500.3	RRP4,Manes.01G181600
	GO:0034982	mitochondrial protein processing	P	2	7	2.01	0.0477	3702.AT1G51980.1,3702.AT1G79560.1	Manes.03G029000,Manes.06G176300-CCNGG
	GO:0065007	biological regulation	P	28	5216	0.28	0.0477	3702.AT1G02680.1,3702.AT1G03360.1,3702.AT1G04950.3,3702.AT1G17440.1,3702.AT1G20000.1,3702.AT1G27720.1,3702.AT1G32750.1,3702.AT1G54140.1,3702.AT1G54360.2,3702.AT1G55300.2,3702.AT1G55520.2,3702.AT1G73960.1,3702.AT2G23070.1,3702.AT2G26590.2,3702.AT2G30910.3,3702.AT2G32590.1,3702.AT3G27190.1,3702.AT3G58560.1,3702.AT3G60500.3,3702.AT3G61620.2,3702.AT4G08150.1,3702.AT4G20280.1,3702.AT4G29040.1,3702.AT5…	TAF13,RRP4,TAFII59,EER4,TAF11b,TAF4B,HAF01,TAFII21,TAF6B,TAF7,TBP2,TAF2,Manes.12G110200,RPN13,Manes.01G129200,EMB2795,Manes.15G159500,Manes.09G039500,Manes.01G181600,RRP41,Manes.05G184900,Manes.16G060700,RPT2a,Manes.09G110600,TAF4,Manes.15G190300-CCNGG,Manes.13G155300,RPT3
	GO:0071051	polyadenylation-dependent snoRNA 3-end processing	P	2	7	2.01	0.0477	3702.AT1G03360.1,3702.AT3G61620.2	RRP4,RRP41
	GO:0004298	threonine-type endopeptidase activity	F	8	25	2.06	1.79e-10	3702.AT1G16470.2,3702.AT1G21720.1,3702.AT1G53850.1,3702.AT1G56450.1,3702.AT1G79210.2,3702.AT2G27020.1,3702.AT3G60820.1,3702.AT4G31300.2	PRC3,PBC1,PAE1,PBG1,AT1G79210,PAG1,Manes.01G265800,PBA1
	GO:0008134	transcription factor binding	F	11	127	1.49	4.48e-10	3702.AT1G17440.1,3702.AT1G20000.1,3702.AT1G27720.1,3702.AT1G32750.1,3702.AT1G54140.1,3702.AT1G55300.2,3702.AT1G55520.2,3702.AT3G10070.1,3702.AT4G20280.1,3702.AT4G29040.1,3702.AT5G43130.2	EER4,TAF11b,TAF4B,HAF01,TAFII21,TAF7,TBP2,TAF12,Manes.16G060700,RPT2a,TAF4
	GO:0008233	peptidase activity	F	14	421	1.07	2.22e-08	3702.AT1G16470.2,3702.AT1G21720.1,3702.AT1G51980.1,3702.AT1G53850.1,3702.AT1G56450.1,3702.AT1G73960.1,3702.AT1G79210.2,3702.AT1G79560.1,3702.AT2G27020.1,3702.AT3G14400.1,3702.AT3G45010.1,3702.AT3G60820.1,3702.AT4G31300.2,3702.AT5G58870.1	PRC3,PBC1,Manes.03G029000,PAE1,PBG1,TAF2,AT1G79210,Manes.06G176300-CCNGG,PAG1,Manes.03G083600,Manes.04G014300,Manes.01G265800,PBA1,Manes.01G164300
	GO:0004175	endopeptidase activity	F	12	272	1.2	2.48e-08	3702.AT1G16470.2,3702.AT1G21720.1,3702.AT1G51980.1,3702.AT1G53850.1,3702.AT1G56450.1,3702.AT1G79210.2,3702.AT1G79560.1,3702.AT2G27020.1,3702.AT3G14400.1,3702.AT3G60820.1,3702.AT4G31300.2,3702.AT5G58870.1	PRC3,PBC1,Manes.03G029000,PAE1,PBG1,AT1G79210,Manes.06G176300-CCNGG,PAG1,Manes.03G083600,Manes.01G265800,PBA1,Manes.01G164300
	GO:0046982	protein heterodimerization activity	F	8	106	1.43	9.85e-07	3702.AT1G02680.1,3702.AT1G04950.3,3702.AT1G17440.1,3702.AT1G20000.1,3702.AT1G54140.1,3702.AT1G54360.2,3702.AT3G10070.1,3702.AT4G20280.1	TAF13,TAFII59,EER4,TAF11b,TAFII21,TAF6B,TAF12,Manes.16G060700
	GO:0017025	TBP-class protein binding	F	5	16	2.05	2.22e-06	3702.AT1G17440.1,3702.AT1G32750.1,3702.AT1G55520.2,3702.AT3G10070.1,3702.AT4G29040.1	EER4,HAF01,TBP2,TAF12,RPT2a
	GO:0005515	protein binding	F	22	1997	0.59	1.15e-05	3702.AT1G02680.1,3702.AT1G04950.3,3702.AT1G17440.1,3702.AT1G20000.1,3702.AT1G27720.1,3702.AT1G32750.1,3702.AT1G54140.1,3702.AT1G54360.2,3702.AT1G55300.2,3702.AT1G55520.2,3702.AT2G26590.2,3702.AT2G30910.3,3702.AT2G32590.1,3702.AT3G10070.1,3702.AT4G20280.1,3702.AT4G29040.1,3702.AT5G01600.1,3702.AT5G20490.1,3702.AT5G43130.2,3702.AT5G53480.1,3702.AT5G64040.2,3702.AT5G67470.1	TAF13,TAFII59,EER4,TAF11b,TAF4B,HAF01,TAFII21,TAF6B,TAF7,TBP2,RPN13,Manes.01G129200,EMB2795,TAF12,Manes.16G060700,RPT2a,Manes.09G110600,Manes.16G098500,TAF4,Manes.01G040400,Manes.12G156000,Manes.13G112600
	GO:0016787	hydrolase activity	F	22	2363	0.52	0.00019	3702.AT1G03905.1,3702.AT1G16470.2,3702.AT1G21720.1,3702.AT1G51980.1,3702.AT1G53850.1,3702.AT1G56450.1,3702.AT1G73960.1,3702.AT1G79210.2,3702.AT1G79560.1,3702.AT2G27020.1,3702.AT3G14400.1,3702.AT3G45010.1,3702.AT3G58560.1,3702.AT3G60500.3,3702.AT3G60820.1,3702.AT4G29040.1,3702.AT4G31300.2,3702.AT5G20490.1,3702.AT5G22300.1,3702.AT5G45300.1,3702.AT5G58290.1,3702.AT5G58870.1	Manes.12G033800,PRC3,PBC1,Manes.03G029000,PAE1,PBG1,TAF2,AT1G79210,Manes.06G176300-CCNGG,PAG1,Manes.03G083600,Manes.04G014300,Manes.09G039500,Manes.01G181600,Manes.01G265800,RPT2a,PBA1,Manes.16G098500,Manes.04G000700,Manes.15G190300-CCNGG,RPT3,Manes.01G164300
	GO:0003713	transcription coactivator activity	F	3	26	1.61	0.0319	3702.AT1G20000.1,3702.AT1G55300.2,3702.AT4G20280.1	TAF11b,TAF7,Manes.16G060700
	GO:0008237	metallopeptidase activity	F	4	74	1.28	0.0319	3702.AT1G51980.1,3702.AT1G73960.1,3702.AT1G79560.1,3702.AT5G58870.1	Manes.03G029000,TAF2,Manes.06G176300-CCNGG,Manes.01G164300
	GO:0016251	RNA polymerase II general transcription initiation factor activity	F	2	3	2.38	0.0319	3702.AT1G04950.3,3702.AT1G54360.2	TAFII59,TAF6B
	GO:0036402	proteasome-activating ATPase activity	F	2	3	2.38	0.0319	3702.AT4G29040.1,3702.AT5G58290.1	RPT2a,RPT3
	GO:0140096	catalytic activity, acting on a protein	F	16	1898	0.48	0.0319	3702.AT1G16470.2,3702.AT1G21720.1,3702.AT1G51980.1,3702.AT1G53850.1,3702.AT1G56450.1,3702.AT1G73960.1,3702.AT1G79210.2,3702.AT1G79560.1,3702.AT2G23070.1,3702.AT2G27020.1,3702.AT3G14400.1,3702.AT3G45010.1,3702.AT3G56050.1,3702.AT3G60820.1,3702.AT4G31300.2,3702.AT5G58870.1	PRC3,PBC1,Manes.03G029000,PAE1,PBG1,TAF2,AT1G79210,Manes.06G176300-CCNGG,Manes.12G110200,PAG1,Manes.03G083600,Manes.04G014300,Manes.07G132800,Manes.01G265800,PBA1,Manes.01G164300
	GO:0005669	transcription factor TFIID complex	C	14	18	2.44	5.82e-25	3702.AT1G02680.1,3702.AT1G04950.3,3702.AT1G17440.1,3702.AT1G20000.1,3702.AT1G27720.1,3702.AT1G32750.1,3702.AT1G54140.1,3702.AT1G54360.2,3702.AT1G55300.2,3702.AT1G55520.2,3702.AT1G73960.1,3702.AT3G10070.1,3702.AT4G20280.1,3702.AT5G43130.2	TAF13,TAFII59,EER4,TAF11b,TAF4B,HAF01,TAFII21,TAF6B,TAF7,TBP2,TAF2,TAF12,Manes.16G060700,TAF4
	GO:1905368	peptidase complex	C	17	73	1.92	5.92e-24	3702.AT1G04950.3,3702.AT1G16470.2,3702.AT1G17440.1,3702.AT1G21720.1,3702.AT1G29150.1,3702.AT1G53850.1,3702.AT1G54140.1,3702.AT1G54360.2,3702.AT1G56450.1,3702.AT1G79210.2,3702.AT2G26590.2,3702.AT2G27020.1,3702.AT3G10070.1,3702.AT3G60820.1,3702.AT4G29040.1,3702.AT4G31300.2,3702.AT5G58290.1	TAFII59,PRC3,EER4,PBC1,ATS9,PAE1,TAFII21,TAF6B,PBG1,AT1G79210,RPN13,PAG1,TAF12,Manes.01G265800,RPT2a,PBA1,RPT3
	GO:1902494	catalytic complex	C	30	776	1.14	2.87e-23	3702.AT1G02680.1,3702.AT1G03360.1,3702.AT1G04950.3,3702.AT1G16470.2,3702.AT1G17440.1,3702.AT1G20000.1,3702.AT1G21720.1,3702.AT1G27720.1,3702.AT1G29150.1,3702.AT1G32750.1,3702.AT1G51980.1,3702.AT1G53850.1,3702.AT1G54140.1,3702.AT1G54360.2,3702.AT1G55300.2,3702.AT1G55520.2,3702.AT1G56450.1,3702.AT1G73960.1,3702.AT1G79210.2,3702.AT2G26590.2,3702.AT2G27020.1,3702.AT3G10070.1,3702.AT3G60500.3,3702.AT3…	TAF13,RRP4,TAFII59,PRC3,EER4,TAF11b,PBC1,TAF4B,ATS9,HAF01,Manes.03G029000,PAE1,TAFII21,TAF6B,TAF7,TBP2,PBG1,TAF2,AT1G79210,RPN13,PAG1,TAF12,Manes.01G181600,Manes.01G265800,RRP41,Manes.16G060700,RPT2a,PBA1,TAF4,RPT3
	GO:0032991	protein-containing complex	C	36	2226	0.76	6.84e-17	3702.AT1G02680.1,3702.AT1G03360.1,3702.AT1G04950.3,3702.AT1G16470.2,3702.AT1G17440.1,3702.AT1G20000.1,3702.AT1G21720.1,3702.AT1G27720.1,3702.AT1G29150.1,3702.AT1G32750.1,3702.AT1G51980.1,3702.AT1G53850.1,3702.AT1G54140.1,3702.AT1G54360.2,3702.AT1G55300.2,3702.AT1G55520.2,3702.AT1G56450.1,3702.AT1G73960.1,3702.AT1G79210.2,3702.AT2G23070.1,3702.AT2G26590.2,3702.AT2G27020.1,3702.AT2G30910.3,3702.AT2…	TAF13,RRP4,TAFII59,PRC3,EER4,TAF11b,PBC1,TAF4B,ATS9,HAF01,Manes.03G029000,PAE1,TAFII21,TAF6B,TAF7,TBP2,PBG1,TAF2,AT1G79210,Manes.12G110200,RPN13,PAG1,Manes.01G129200,EMB2795,TAF12,Manes.09G039500,Manes.01G181600,Manes.01G265800,RRP41,Manes.16G060700,RPT2a,PBA1,Manes.16G098500,TAF4,RPT3,Manes.12G156000
	GO:0000502	proteasome complex	C	12	60	1.85	2.85e-16	3702.AT1G16470.2,3702.AT1G21720.1,3702.AT1G29150.1,3702.AT1G53850.1,3702.AT1G56450.1,3702.AT1G79210.2,3702.AT2G26590.2,3702.AT2G27020.1,3702.AT3G60820.1,3702.AT4G29040.1,3702.AT4G31300.2,3702.AT5G58290.1	PRC3,PBC1,ATS9,PAE1,PBG1,AT1G79210,RPN13,PAG1,Manes.01G265800,RPT2a,PBA1,RPT3
	GO:0005634	nucleus	C	43	4669	0.52	2.94e-12	3702.AT1G02680.1,3702.AT1G03360.1,3702.AT1G04950.3,3702.AT1G16470.2,3702.AT1G17440.1,3702.AT1G20000.1,3702.AT1G21720.1,3702.AT1G27720.1,3702.AT1G29150.1,3702.AT1G32750.1,3702.AT1G50300.1,3702.AT1G51980.1,3702.AT1G53310.3,3702.AT1G53850.1,3702.AT1G54140.1,3702.AT1G54360.2,3702.AT1G55300.2,3702.AT1G55520.2,3702.AT1G56450.1,3702.AT1G73960.1,3702.AT1G79210.2,3702.AT2G23070.1,3702.AT2G26590.2,3702.AT2…	TAF13,RRP4,TAFII59,PRC3,EER4,TAF11b,PBC1,TAF4B,ATS9,HAF01,TAF15,Manes.03G029000,Manes.02G091300,PAE1,TAFII21,TAF6B,TAF7,TBP2,PBG1,TAF2,AT1G79210,Manes.12G110200,RPN13,PAG1,Manes.01G129200,EMB2795,TAF12,Manes.03G083600,Manes.09G039500,Manes.01G181600,Manes.01G265800,RRP41,Manes.05G184900,Manes.16G060700,RPT2a,PBA1,TAFII15,TAF4,Manes.15G190300-CCNGG,Manes.13G155300,Manes.01G040400,RPT3,Manes.13G112…
	GO:0005839	proteasome core complex	C	8	24	2.07	4.25e-12	3702.AT1G16470.2,3702.AT1G21720.1,3702.AT1G53850.1,3702.AT1G56450.1,3702.AT1G79210.2,3702.AT2G27020.1,3702.AT3G60820.1,3702.AT4G31300.2	PRC3,PBC1,PAE1,PBG1,AT1G79210,PAG1,Manes.01G265800,PBA1
	GO:0005654	nucleoplasm	C	15	396	1.13	7.54e-11	3702.AT1G02680.1,3702.AT1G03360.1,3702.AT1G04950.3,3702.AT1G17440.1,3702.AT1G20000.1,3702.AT1G27720.1,3702.AT1G32750.1,3702.AT1G54140.1,3702.AT1G54360.2,3702.AT1G55300.2,3702.AT1G55520.2,3702.AT1G73960.1,3702.AT3G10070.1,3702.AT4G20280.1,3702.AT5G43130.2	TAF13,RRP4,TAFII59,EER4,TAF11b,TAF4B,HAF01,TAFII21,TAF6B,TAF7,TBP2,TAF2,TAF12,Manes.16G060700,TAF4
	GO:0031981	nuclear lumen	C	19	807	0.92	1.39e-10	3702.AT1G02680.1,3702.AT1G03360.1,3702.AT1G04950.3,3702.AT1G17440.1,3702.AT1G20000.1,3702.AT1G27720.1,3702.AT1G32750.1,3702.AT1G54140.1,3702.AT1G54360.2,3702.AT1G55300.2,3702.AT1G55520.2,3702.AT1G73960.1,3702.AT2G32590.1,3702.AT3G10070.1,3702.AT3G60500.3,3702.AT3G61620.2,3702.AT4G20280.1,3702.AT5G43130.2,3702.AT5G67470.1	TAF13,RRP4,TAFII59,EER4,TAF11b,TAF4B,HAF01,TAFII21,TAF6B,TAF7,TBP2,TAF2,EMB2795,TAF12,Manes.01G181600,RRP41,Manes.16G060700,TAF4,Manes.13G112600
	GO:0070013	intracellular organelle lumen	C	20	1004	0.85	5.91e-10	3702.AT1G02680.1,3702.AT1G03360.1,3702.AT1G04950.3,3702.AT1G17440.1,3702.AT1G20000.1,3702.AT1G27720.1,3702.AT1G32750.1,3702.AT1G51980.1,3702.AT1G54140.1,3702.AT1G54360.2,3702.AT1G55300.2,3702.AT1G55520.2,3702.AT1G73960.1,3702.AT2G32590.1,3702.AT3G10070.1,3702.AT3G60500.3,3702.AT3G61620.2,3702.AT4G20280.1,3702.AT5G43130.2,3702.AT5G67470.1	TAF13,RRP4,TAFII59,EER4,TAF11b,TAF4B,HAF01,Manes.03G029000,TAFII21,TAF6B,TAF7,TBP2,TAF2,EMB2795,TAF12,Manes.01G181600,RRP41,Manes.16G060700,TAF4,Manes.13G112600
	GO:0000124	SAGA complex	C	5	9	2.3	3.31e-08	3702.AT1G04950.3,3702.AT1G17440.1,3702.AT1G54140.1,3702.AT1G54360.2,3702.AT3G10070.1	TAFII59,EER4,TAFII21,TAF6B,TAF12
	GO:0043227	membrane-bounded organelle	C	53	9634	0.29	2.03e-07	3702.AT1G02680.1,3702.AT1G03360.1,3702.AT1G04950.3,3702.AT1G16470.2,3702.AT1G17440.1,3702.AT1G20000.1,3702.AT1G21720.1,3702.AT1G27720.1,3702.AT1G29150.1,3702.AT1G32750.1,3702.AT1G50300.1,3702.AT1G51980.1,3702.AT1G53310.3,3702.AT1G53850.1,3702.AT1G54140.1,3702.AT1G54360.2,3702.AT1G55300.2,3702.AT1G55520.2,3702.AT1G56450.1,3702.AT1G73960.1,3702.AT1G79210.2,3702.AT1G79560.1,3702.AT2G19950.2,3702.AT2…	TAF13,RRP4,TAFII59,PRC3,EER4,TAF11b,PBC1,TAF4B,ATS9,HAF01,TAF15,Manes.03G029000,Manes.02G091300,PAE1,TAFII21,TAF6B,TAF7,TBP2,PBG1,TAF2,AT1G79210,Manes.06G176300-CCNGG,Manes.16G110100,Manes.12G110200,RPN13,PAG1,Manes.01G129200,EMB2795,TAF12,Manes.03G083600,Manes.15G159500,Manes.04G014300,Manes.09G039500,Manes.01G181600,Manes.01G265800,RRP41,Manes.05G184900,Manes.16G060700,RPT2a,PBA1,TAFII15,Manes.…
	GO:0043231	intracellular membrane-bounded organelle	C	52	9376	0.3	2.67e-07	3702.AT1G02680.1,3702.AT1G03360.1,3702.AT1G04950.3,3702.AT1G16470.2,3702.AT1G17440.1,3702.AT1G20000.1,3702.AT1G21720.1,3702.AT1G27720.1,3702.AT1G29150.1,3702.AT1G32750.1,3702.AT1G50300.1,3702.AT1G51980.1,3702.AT1G53310.3,3702.AT1G53850.1,3702.AT1G54140.1,3702.AT1G54360.2,3702.AT1G55300.2,3702.AT1G55520.2,3702.AT1G56450.1,3702.AT1G73960.1,3702.AT1G79210.2,3702.AT1G79560.1,3702.AT2G19950.2,3702.AT2…	TAF13,RRP4,TAFII59,PRC3,EER4,TAF11b,PBC1,TAF4B,ATS9,HAF01,TAF15,Manes.03G029000,Manes.02G091300,PAE1,TAFII21,TAF6B,TAF7,TBP2,PBG1,TAF2,AT1G79210,Manes.06G176300-CCNGG,Manes.16G110100,Manes.12G110200,RPN13,PAG1,Manes.01G129200,EMB2795,TAF12,Manes.03G083600,Manes.15G159500,Manes.04G014300,Manes.09G039500,Manes.01G181600,Manes.01G265800,RRP41,Manes.05G184900,Manes.16G060700,RPT2a,PBA1,TAFII15,Manes.…
	GO:0046695	SLIK (SAGA-like) complex	C	4	4	2.55	3.73e-07	3702.AT1G04950.3,3702.AT1G17440.1,3702.AT1G54360.2,3702.AT3G10070.1	TAFII59,EER4,TAF6B,TAF12
	GO:0043229	intracellular organelle	C	53	9831	0.28	4.06e-07	3702.AT1G02680.1,3702.AT1G03360.1,3702.AT1G04950.3,3702.AT1G16470.2,3702.AT1G17440.1,3702.AT1G20000.1,3702.AT1G21720.1,3702.AT1G27720.1,3702.AT1G29150.1,3702.AT1G32750.1,3702.AT1G50300.1,3702.AT1G51980.1,3702.AT1G53310.3,3702.AT1G53850.1,3702.AT1G54140.1,3702.AT1G54360.2,3702.AT1G55300.2,3702.AT1G55520.2,3702.AT1G56450.1,3702.AT1G73960.1,3702.AT1G79210.2,3702.AT1G79560.1,3702.AT2G19950.2,3702.AT2…	TAF13,RRP4,TAFII59,PRC3,EER4,TAF11b,PBC1,TAF4B,ATS9,HAF01,TAF15,Manes.03G029000,Manes.02G091300,PAE1,TAFII21,TAF6B,TAF7,TBP2,PBG1,TAF2,AT1G79210,Manes.06G176300-CCNGG,Manes.16G110100,Manes.12G110200,RPN13,PAG1,Manes.01G129200,EMB2795,TAF12,Manes.03G083600,Manes.15G159500,Manes.04G014300,Manes.09G039500,Manes.01G181600,Manes.01G265800,RRP41,Manes.05G184900,Manes.16G060700,RPT2a,PBA1,TAFII15,Manes.…
	GO:0005622	intracellular	C	55	10863	0.26	1.41e-06	3702.AT1G02680.1,3702.AT1G03360.1,3702.AT1G03905.1,3702.AT1G04950.3,3702.AT1G16470.2,3702.AT1G17440.1,3702.AT1G20000.1,3702.AT1G21720.1,3702.AT1G27720.1,3702.AT1G29150.1,3702.AT1G32750.1,3702.AT1G50300.1,3702.AT1G51980.1,3702.AT1G53310.3,3702.AT1G53850.1,3702.AT1G54140.1,3702.AT1G54360.2,3702.AT1G55300.2,3702.AT1G55520.2,3702.AT1G56450.1,3702.AT1G73960.1,3702.AT1G79210.2,3702.AT1G79560.1,3702.AT2…	TAF13,RRP4,Manes.12G033800,TAFII59,PRC3,EER4,TAF11b,PBC1,TAF4B,ATS9,HAF01,TAF15,Manes.03G029000,Manes.02G091300,PAE1,TAFII21,TAF6B,TAF7,TBP2,PBG1,TAF2,AT1G79210,Manes.06G176300-CCNGG,Manes.16G110100,Manes.12G110200,RPN13,PAG1,Manes.01G129200,EMB2795,TAF12,Manes.03G083600,Manes.15G159500,Manes.04G014300,Manes.09G039500,Manes.01G181600,Manes.01G265800,RRP41,Manes.05G184900,Manes.16G060700,RPT2a,PBA…
	GO:0019774	proteasome core complex, beta-subunit complex	C	4	11	2.11	5.65e-06	3702.AT1G21720.1,3702.AT1G56450.1,3702.AT3G60820.1,3702.AT4G31300.2	PBC1,PBG1,Manes.01G265800,PBA1
	GO:0019773	proteasome core complex, alpha-subunit complex	C	4	13	2.04	9.52e-06	3702.AT1G16470.2,3702.AT1G53850.1,3702.AT1G79210.2,3702.AT2G27020.1	PRC3,PAE1,AT1G79210,PAG1
	GO:0005838	proteasome regulatory particle	C	4	31	1.66	0.0002	3702.AT1G29150.1,3702.AT2G26590.2,3702.AT4G29040.1,3702.AT5G58290.1	ATS9,RPN13,RPT2a,RPT3
	GO:0000177	cytoplasmic exosome (RNase complex)	C	3	9	2.07	0.0003	3702.AT1G03360.1,3702.AT3G60500.3,3702.AT3G61620.2	RRP4,Manes.01G181600,RRP41
	GO:0000176	nuclear exosome (RNase complex)	C	3	10	2.03	0.00038	3702.AT1G03360.1,3702.AT3G60500.3,3702.AT3G61620.2	RRP4,Manes.01G181600,RRP41
	GO:0110165	cellular anatomical entity	C	57	13776	0.17	0.0011	3702.AT1G02680.1,3702.AT1G03360.1,3702.AT1G03905.1,3702.AT1G04950.3,3702.AT1G16470.2,3702.AT1G17440.1,3702.AT1G20000.1,3702.AT1G21720.1,3702.AT1G27720.1,3702.AT1G29150.1,3702.AT1G32750.1,3702.AT1G50300.1,3702.AT1G51980.1,3702.AT1G53310.3,3702.AT1G53850.1,3702.AT1G54140.1,3702.AT1G54360.2,3702.AT1G54730.2,3702.AT1G55300.2,3702.AT1G55520.2,3702.AT1G56450.1,3702.AT1G73960.1,3702.AT1G79210.2,3702.AT1…	TAF13,RRP4,Manes.12G033800,TAFII59,PRC3,EER4,TAF11b,PBC1,TAF4B,ATS9,HAF01,TAF15,Manes.03G029000,Manes.02G091300,PAE1,TAFII21,TAF6B,Manes.09G162500-CCNGG,TAF7,TBP2,PBG1,TAF2,AT1G79210,Manes.06G176300-CCNGG,Manes.16G110100,Manes.12G110200,RPN13,PAG1,Manes.01G129200,EMB2795,TAF12,Manes.03G083600,Manes.15G159500,Manes.04G014300,Manes.07G132800,Manes.09G039500,Manes.01G181600,Manes.01G265800,RRP41,Man…
	GO:0005829	cytosol	C	18	2567	0.4	0.0133	3702.AT1G16470.2,3702.AT1G21720.1,3702.AT1G29150.1,3702.AT1G53310.3,3702.AT1G53850.1,3702.AT1G56450.1,3702.AT1G79210.2,3702.AT2G23070.1,3702.AT2G27020.1,3702.AT3G14400.1,3702.AT3G27190.1,3702.AT3G58560.1,3702.AT3G60500.3,3702.AT3G60820.1,3702.AT3G61620.2,3702.AT5G22300.1,3702.AT5G54080.2,3702.AT5G58290.1	PRC3,PBC1,ATS9,Manes.02G091300,PAE1,PBG1,AT1G79210,Manes.12G110200,PAG1,Manes.03G083600,Manes.15G159500,Manes.09G039500,Manes.01G181600,Manes.01G265800,RRP41,Manes.04G000700,Manes.03G103900,RPT3
	GO:0005737	cytoplasm	C	37	7911	0.22	0.0168	3702.AT1G03360.1,3702.AT1G03905.1,3702.AT1G16470.2,3702.AT1G21720.1,3702.AT1G29150.1,3702.AT1G51980.1,3702.AT1G53310.3,3702.AT1G53850.1,3702.AT1G56450.1,3702.AT1G79210.2,3702.AT1G79560.1,3702.AT2G19950.2,3702.AT2G23070.1,3702.AT2G26590.2,3702.AT2G27020.1,3702.AT2G30910.3,3702.AT2G32590.1,3702.AT3G14400.1,3702.AT3G27190.1,3702.AT3G45010.1,3702.AT3G58560.1,3702.AT3G60500.3,3702.AT3G60820.1,3702.AT3…	RRP4,Manes.12G033800,PRC3,PBC1,ATS9,Manes.03G029000,Manes.02G091300,PAE1,PBG1,AT1G79210,Manes.06G176300-CCNGG,Manes.16G110100,Manes.12G110200,RPN13,PAG1,Manes.01G129200,EMB2795,Manes.03G083600,Manes.15G159500,Manes.04G014300,Manes.09G039500,Manes.01G181600,Manes.01G265800,RRP41,RPT2a,PBA1,Manes.09G110600,Manes.16G098500,Manes.04G000700,Manes.03G066300,Manes.15G190300-CCNGG,Manes.01G040400,Manes.0…
	GO:0008541	proteasome regulatory particle, lid subcomplex	C	2	13	1.74	0.0443	3702.AT1G29150.1,3702.AT2G26590.2	ATS9,RPN13
	ath03022	Basal transcription factors	K	15	55	1.99	3.49e-22	3702.AT1G02680.1,3702.AT1G04950.3,3702.AT1G17440.1,3702.AT1G20000.1,3702.AT1G27720.1,3702.AT1G32750.1,3702.AT1G54140.1,3702.AT1G54360.2,3702.AT1G55300.2,3702.AT1G55520.2,3702.AT1G73960.1,3702.AT3G10070.1,3702.AT4G20280.1,3702.AT4G31720.1,3702.AT5G43130.2	TAF13,TAFII59,EER4,TAF11b,TAF4B,HAF01,TAFII21,TAF6B,TAF7,TBP2,TAF2,TAF12,Manes.16G060700,TAFII15,TAF4
	ath03050	Proteasome	K	12	58	1.87	2.02e-16	3702.AT1G16470.2,3702.AT1G21720.1,3702.AT1G29150.1,3702.AT1G53850.1,3702.AT1G56450.1,3702.AT1G79210.2,3702.AT2G26590.2,3702.AT2G27020.1,3702.AT3G60820.1,3702.AT4G29040.1,3702.AT4G31300.2,3702.AT5G58290.1	PRC3,PBC1,ATS9,PAE1,PBG1,AT1G79210,RPN13,PAG1,Manes.01G265800,RPT2a,PBA1,RPT3
	ath03018	RNA degradation	K	6	110	1.29	0.00014	3702.AT1G03360.1,3702.AT1G03905.1,3702.AT1G60080.1,3702.AT3G58560.1,3702.AT3G60500.3,3702.AT3G61620.2	RRP4,Manes.12G033800,AT1G60080,Manes.09G039500,Manes.01G181600,RRP41
