# Supplementary material for: Exploiting DNA methylation in cassava under water deficit for crop improvement
Source: PLoS One. 2024 Feb 22;19(2):e0296254. doi: 10.1371/journal.pone.0296254 (PMC10883565; doi:10.1371/journal.pone.0296254)
Supplement: S6 Table — The columns indicate respectively: Id of the GO term our KEGG term (Term ID); term description; Aspect (P: biological process; C: cellular component; F: molecular function; K: KEGG terms); term count in the interactome (Gene count); information background for this term in the database (Background gene count); reliability level (Strength); False discovery rate; identifier of proteins containing the GO or KEGG term (Matching proteins 1); name of the proteins that contain the GO or KEGG term (Matching proteins 2). (XLSX) [file pone.0296254.s016.xlsx]

## Sheet: Supplementary 6
	Supplementary Table S6. GO and KEGG terms for proteins of the interatoma formed by differentially hypomethylated sites for the sensitive variety BRS Dourada based on A. thaliana proteins orthologous to M. esculenta proteins. The columns indicate respectively: Id of the GO term our KEGG term (Term ID); term description; Aspect (P: biological process; C: cellular component; F: molecular function; K…
	Term ID	Term description	Aspect	Gene count	Background gene count	Strength	False discovery rate	Matching proteins 1	Matching proteins 2
	GO:0034641	cellular nitrogen compound metabolic process	P	30	2435	0.67	2.17e-09	3702.AT1G03750.1,3702.AT1G15440.1,3702.AT1G23410.1,3702.AT1G31660.1,3702.AT1G78700.1,3702.AT2G17250.1,3702.AT2G17360.1,3702.AT2G20450.1,3702.AT2G31320.1,3702.AT2G47990.1,3702.AT3G04840.1,3702.AT3G06530.2,3702.AT3G09630.1,3702.AT3G11710.1,3702.AT3G11964.1,3702.AT3G18524.1,3702.AT3G24495.1,3702.AT3G49910.1,3702.AT4G02070.1,3702.AT4G02460.1,3702.AT4G09140.1,3702.AT4G17620.1,3702.AT4G25540.1,3702.AT4…	Manes.13G145000,PWP2,AT1G23410,AT1G31660,Manes.16G043500,EMB2762,AT2G17360,AT2G20450,Manes.05G087700,SWA1,AT3G04840,AT3G06530,AT3G09630,Manes.10G055800,AT3G11964,Manes.01G020600,MSH7,AT3G49910,MSH6,PMS1,MLH1,Manes.01G182900-CCNGG,MSH3,RPS6A,AT5G02870,EMB3010,Manes.05G099700-CCNGG,AT5G58420,Manes.03G134200,AT5G67510
	GO:0010467	gene expression	P	21	1235	0.81	4.45e-08	3702.AT1G15440.1,3702.AT1G23410.1,3702.AT1G31660.1,3702.AT1G78700.1,3702.AT2G17250.1,3702.AT2G17360.1,3702.AT2G20450.1,3702.AT2G47990.1,3702.AT3G04840.1,3702.AT3G06530.2,3702.AT3G09630.1,3702.AT3G11710.1,3702.AT3G11964.1,3702.AT3G49910.1,3702.AT4G31700.1,3702.AT5G02870.1,3702.AT5G10360.1,3702.AT5G39850.1,3702.AT5G58420.1,3702.AT5G59240.1,3702.AT5G67510.1	PWP2,AT1G23410,AT1G31660,Manes.16G043500,EMB2762,AT2G17360,AT2G20450,SWA1,AT3G04840,AT3G06530,AT3G09630,Manes.10G055800,AT3G11964,AT3G49910,RPS6A,AT5G02870,EMB3010,Manes.05G099700-CCNGG,AT5G58420,Manes.03G134200,AT5G67510
	GO:0006412	translation	P	14	437	1.09	6.15e-08	3702.AT1G23410.1,3702.AT2G17360.1,3702.AT2G20450.1,3702.AT3G04840.1,3702.AT3G09630.1,3702.AT3G11710.1,3702.AT3G49910.1,3702.AT4G31700.1,3702.AT5G02870.1,3702.AT5G10360.1,3702.AT5G39850.1,3702.AT5G58420.1,3702.AT5G59240.1,3702.AT5G67510.1	AT1G23410,AT2G17360,AT2G20450,AT3G04840,AT3G09630,Manes.10G055800,AT3G49910,RPS6A,AT5G02870,EMB3010,Manes.05G099700-CCNGG,AT5G58420,Manes.03G134200,AT5G67510
	GO:0006298	mismatch repair	P	6	18	2.1	1.19e-07	3702.AT3G18524.1,3702.AT3G24495.1,3702.AT4G02070.1,3702.AT4G02460.1,3702.AT4G09140.1,3702.AT4G25540.1	Manes.01G020600,MSH7,MSH6,PMS1,MLH1,MSH3
	GO:0043170	macromolecule metabolic process	P	35	4720	0.45	2.14e-06	3702.AT1G03750.1,3702.AT1G11750.2,3702.AT1G15440.1,3702.AT1G23410.1,3702.AT1G31660.1,3702.AT1G78700.1,3702.AT2G17250.1,3702.AT2G17360.1,3702.AT2G20450.1,3702.AT2G31320.1,3702.AT2G47590.1,3702.AT2G47990.1,3702.AT3G04840.1,3702.AT3G06530.2,3702.AT3G09630.1,3702.AT3G11710.1,3702.AT3G11964.1,3702.AT3G14720.1,3702.AT3G18524.1,3702.AT3G24495.1,3702.AT3G49910.1,3702.AT3G58790.1,3702.AT4G02070.1,3702.AT4…	Manes.13G145000,Manes.14G074700,PWP2,AT1G23410,AT1G31660,Manes.16G043500,EMB2762,AT2G17360,AT2G20450,Manes.05G087700,Manes.05G061900,SWA1,AT3G04840,AT3G06530,AT3G09630,Manes.10G055800,AT3G11964,Manes.15G099900,Manes.01G020600,MSH7,AT3G49910,Manes.02G085400,MSH6,PMS1,Manes.17G037500,MLH1,Manes.01G182900-CCNGG,MSH3,RPS6A,AT5G02870,EMB3010,Manes.05G099700-CCNGG,AT5G58420,Manes.03G134200,AT5G67510
	GO:0042254	ribosome biogenesis	P	10	255	1.17	3.25e-06	3702.AT1G15440.1,3702.AT1G31660.1,3702.AT2G17250.1,3702.AT2G20450.1,3702.AT2G47990.1,3702.AT3G06530.2,3702.AT3G11964.1,3702.AT3G49910.1,3702.AT5G59240.1,3702.AT5G67510.1	PWP2,AT1G31660,EMB2762,AT2G20450,SWA1,AT3G06530,AT3G11964,AT3G49910,Manes.03G134200,AT5G67510
	GO:0009059	macromolecule biosynthetic process	P	17	1096	0.77	4.94e-06	3702.AT1G23410.1,3702.AT1G78700.1,3702.AT2G17360.1,3702.AT2G20450.1,3702.AT3G04840.1,3702.AT3G09630.1,3702.AT3G11710.1,3702.AT3G49910.1,3702.AT3G58790.1,3702.AT4G25540.1,3702.AT4G31700.1,3702.AT5G02870.1,3702.AT5G10360.1,3702.AT5G39850.1,3702.AT5G58420.1,3702.AT5G59240.1,3702.AT5G67510.1	AT1G23410,Manes.16G043500,AT2G17360,AT2G20450,AT3G04840,AT3G09630,Manes.10G055800,AT3G49910,Manes.02G085400,MSH3,RPS6A,AT5G02870,EMB3010,Manes.05G099700-CCNGG,AT5G58420,Manes.03G134200,AT5G67510
	GO:0043570	maintenance of DNA repeat elements	P	4	6	2.4	1.21e-05	3702.AT3G18524.1,3702.AT3G24495.1,3702.AT4G02070.1,3702.AT4G25540.1	Manes.01G020600,MSH7,MSH6,MSH3
	GO:0034645	cellular macromolecule biosynthetic process	P	16	1040	0.77	1.37e-05	3702.AT1G23410.1,3702.AT1G78700.1,3702.AT2G17360.1,3702.AT2G20450.1,3702.AT3G04840.1,3702.AT3G09630.1,3702.AT3G11710.1,3702.AT3G49910.1,3702.AT4G25540.1,3702.AT4G31700.1,3702.AT5G02870.1,3702.AT5G10360.1,3702.AT5G39850.1,3702.AT5G58420.1,3702.AT5G59240.1,3702.AT5G67510.1	AT1G23410,Manes.16G043500,AT2G17360,AT2G20450,AT3G04840,AT3G09630,Manes.10G055800,AT3G49910,MSH3,RPS6A,AT5G02870,EMB3010,Manes.05G099700-CCNGG,AT5G58420,Manes.03G134200,AT5G67510
	GO:0090304	nucleic acid metabolic process	P	18	1403	0.69	2.11e-05	3702.AT1G03750.1,3702.AT1G15440.1,3702.AT1G31660.1,3702.AT1G78700.1,3702.AT2G17250.1,3702.AT2G31320.1,3702.AT2G47990.1,3702.AT3G06530.2,3702.AT3G11710.1,3702.AT3G11964.1,3702.AT3G18524.1,3702.AT3G24495.1,3702.AT4G02070.1,3702.AT4G02460.1,3702.AT4G09140.1,3702.AT4G17620.1,3702.AT4G25540.1,3702.AT5G59240.1	Manes.13G145000,PWP2,AT1G31660,Manes.16G043500,EMB2762,Manes.05G087700,SWA1,AT3G06530,Manes.10G055800,AT3G11964,Manes.01G020600,MSH7,MSH6,PMS1,MLH1,Manes.01G182900-CCNGG,MSH3,Manes.03G134200
	GO:0034314	Arp2/3 complex-mediated actin nucleation	P	4	10	2.18	4.65e-05	3702.AT1G13180.1,3702.AT1G30825.1,3702.AT1G60430.2,3702.AT3G27000.1	DIS1,Manes.16G060600,ARPC3,ARP2
	GO:0044260	cellular macromolecule metabolic process	P	28	3665	0.46	6.58e-05	3702.AT1G03750.1,3702.AT1G11750.2,3702.AT1G23410.1,3702.AT1G78700.1,3702.AT2G17360.1,3702.AT2G20450.1,3702.AT2G31320.1,3702.AT2G47590.1,3702.AT3G04840.1,3702.AT3G09630.1,3702.AT3G11710.1,3702.AT3G14720.1,3702.AT3G18524.1,3702.AT3G24495.1,3702.AT3G49910.1,3702.AT4G02070.1,3702.AT4G02460.1,3702.AT4G04860.1,3702.AT4G09140.1,3702.AT4G17620.1,3702.AT4G25540.1,3702.AT4G31700.1,3702.AT5G02870.1,3702.AT5…	Manes.13G145000,Manes.14G074700,AT1G23410,Manes.16G043500,AT2G17360,AT2G20450,Manes.05G087700,Manes.05G061900,AT3G04840,AT3G09630,Manes.10G055800,Manes.15G099900,Manes.01G020600,MSH7,AT3G49910,MSH6,PMS1,Manes.17G037500,MLH1,Manes.01G182900-CCNGG,MSH3,RPS6A,AT5G02870,EMB3010,Manes.05G099700-CCNGG,AT5G58420,Manes.03G134200,AT5G67510
	GO:0006807	nitrogen compound metabolic process	P	34	5335	0.38	9.93e-05	3702.AT1G03750.1,3702.AT1G11750.2,3702.AT1G15440.1,3702.AT1G23410.1,3702.AT1G31660.1,3702.AT1G78700.1,3702.AT2G17250.1,3702.AT2G17360.1,3702.AT2G20450.1,3702.AT2G31320.1,3702.AT2G47590.1,3702.AT2G47990.1,3702.AT3G04840.1,3702.AT3G06530.2,3702.AT3G09630.1,3702.AT3G11710.1,3702.AT3G11964.1,3702.AT3G14720.1,3702.AT3G18524.1,3702.AT3G24495.1,3702.AT3G49910.1,3702.AT4G02070.1,3702.AT4G02460.1,3702.AT4…	Manes.13G145000,Manes.14G074700,PWP2,AT1G23410,AT1G31660,Manes.16G043500,EMB2762,AT2G17360,AT2G20450,Manes.05G087700,Manes.05G061900,SWA1,AT3G04840,AT3G06530,AT3G09630,Manes.10G055800,AT3G11964,Manes.15G099900,Manes.01G020600,MSH7,AT3G49910,MSH6,PMS1,Manes.17G037500,MLH1,Manes.01G182900-CCNGG,MSH3,RPS6A,AT5G02870,EMB3010,Manes.05G099700-CCNGG,AT5G58420,Manes.03G134200,AT5G67510
	GO:0044271	cellular nitrogen compound biosynthetic process	P	15	1068	0.73	0.0001	3702.AT1G23410.1,3702.AT1G78700.1,3702.AT2G17360.1,3702.AT2G20450.1,3702.AT3G04840.1,3702.AT3G09630.1,3702.AT3G11710.1,3702.AT3G49910.1,3702.AT4G31700.1,3702.AT5G02870.1,3702.AT5G10360.1,3702.AT5G39850.1,3702.AT5G58420.1,3702.AT5G59240.1,3702.AT5G67510.1	AT1G23410,Manes.16G043500,AT2G17360,AT2G20450,AT3G04840,AT3G09630,Manes.10G055800,AT3G49910,RPS6A,AT5G02870,EMB3010,Manes.05G099700-CCNGG,AT5G58420,Manes.03G134200,AT5G67510
	GO:0006364	rRNA processing	P	7	157	1.23	0.00021	3702.AT1G15440.1,3702.AT1G31660.1,3702.AT2G17250.1,3702.AT2G47990.1,3702.AT3G06530.2,3702.AT3G11964.1,3702.AT5G59240.1	PWP2,AT1G31660,EMB2762,SWA1,AT3G06530,AT3G11964,Manes.03G134200
	GO:0071840	cellular component organization or biogenesis	P	22	2482	0.53	0.00021	3702.AT1G10290.1,3702.AT1G13180.1,3702.AT1G15440.1,3702.AT1G30825.1,3702.AT1G31660.1,3702.AT1G60430.2,3702.AT2G17250.1,3702.AT2G20450.1,3702.AT2G47990.1,3702.AT3G06400.3,3702.AT3G06530.2,3702.AT3G11964.1,3702.AT3G18524.1,3702.AT3G24495.1,3702.AT3G27000.1,3702.AT3G49910.1,3702.AT3G58790.1,3702.AT4G02070.1,3702.AT4G02980.1,3702.AT4G25540.1,3702.AT5G59240.1,3702.AT5G67510.1	Manes.07G028400,DIS1,PWP2,Manes.16G060600,AT1G31660,ARPC3,EMB2762,AT2G20450,SWA1,Manes.15G015800,AT3G06530,AT3G11964,Manes.01G020600,MSH7,ARP2,AT3G49910,Manes.02G085400,MSH6,Manes.01G211300,MSH3,Manes.03G134200,AT5G67510
	GO:0006281	DNA repair	P	8	260	1.07	0.00036	3702.AT1G03750.1,3702.AT2G31320.1,3702.AT3G18524.1,3702.AT3G24495.1,3702.AT4G02070.1,3702.AT4G02460.1,3702.AT4G09140.1,3702.AT4G25540.1	Manes.13G145000,Manes.05G087700,Manes.01G020600,MSH7,MSH6,PMS1,MLH1,MSH3
	GO:0044238	primary metabolic process	P	36	6374	0.33	0.00048	3702.AT1G03750.1,3702.AT1G11750.2,3702.AT1G15440.1,3702.AT1G23410.1,3702.AT1G31660.1,3702.AT1G78700.1,3702.AT2G17250.1,3702.AT2G17360.1,3702.AT2G20450.1,3702.AT2G22780.1,3702.AT2G31320.1,3702.AT2G47590.1,3702.AT2G47990.1,3702.AT3G04840.1,3702.AT3G06530.2,3702.AT3G09630.1,3702.AT3G11710.1,3702.AT3G11964.1,3702.AT3G14720.1,3702.AT3G18524.1,3702.AT3G24495.1,3702.AT3G49910.1,3702.AT3G58790.1,3702.AT4…	Manes.13G145000,Manes.14G074700,PWP2,AT1G23410,AT1G31660,Manes.16G043500,EMB2762,AT2G17360,AT2G20450,Manes.13G106000,Manes.05G087700,Manes.05G061900,SWA1,AT3G04840,AT3G06530,AT3G09630,Manes.10G055800,AT3G11964,Manes.15G099900,Manes.01G020600,MSH7,AT3G49910,Manes.02G085400,MSH6,PMS1,Manes.17G037500,MLH1,Manes.01G182900-CCNGG,MSH3,RPS6A,AT5G02870,EMB3010,Manes.05G099700-CCNGG,AT5G58420,Manes.03G134…
	GO:0034660	ncRNA metabolic process	P	8	292	1.02	0.0007	3702.AT1G15440.1,3702.AT1G31660.1,3702.AT2G17250.1,3702.AT2G47990.1,3702.AT3G06530.2,3702.AT3G11710.1,3702.AT3G11964.1,3702.AT5G59240.1	PWP2,AT1G31660,EMB2762,SWA1,AT3G06530,Manes.10G055800,AT3G11964,Manes.03G134200
	GO:0000710	meiotic mismatch repair	P	3	6	2.28	0.00081	3702.AT3G24495.1,3702.AT4G02070.1,3702.AT4G25540.1	MSH7,MSH6,MSH3
	GO:0006290	pyrimidine dimer repair	P	3	6	2.28	0.00081	3702.AT3G18524.1,3702.AT3G24495.1,3702.AT4G02070.1	Manes.01G020600,MSH7,MSH6
	GO:0032535	regulation of cellular component size	P	5	77	1.39	0.0012	3702.AT1G13180.1,3702.AT1G30825.1,3702.AT1G60430.2,3702.AT3G27000.1,3702.AT4G02980.1	DIS1,Manes.16G060600,ARPC3,ARP2,Manes.01G211300
	GO:0009987	cellular process	P	48	11004	0.22	0.0021	3702.AT1G03750.1,3702.AT1G10290.1,3702.AT1G11750.2,3702.AT1G13180.1,3702.AT1G15440.1,3702.AT1G19220.1,3702.AT1G23410.1,3702.AT1G30825.1,3702.AT1G31660.1,3702.AT1G60430.2,3702.AT1G75220.1,3702.AT1G78700.1,3702.AT2G17250.1,3702.AT2G17360.1,3702.AT2G20450.1,3702.AT2G22780.1,3702.AT2G24610.1,3702.AT2G31320.1,3702.AT2G32400.1,3702.AT2G47590.1,3702.AT2G47990.1,3702.AT3G04840.1,3702.AT3G06400.3,3702.AT3…	Manes.13G145000,Manes.07G028400,Manes.14G074700,DIS1,PWP2,Manes.02G226900,AT1G23410,Manes.16G060600,AT1G31660,ARPC3,Manes.18G023900,Manes.16G043500,EMB2762,AT2G17360,AT2G20450,Manes.13G106000,Manes.03G005100-CCNGG,Manes.05G087700,Manes.12G075100,Manes.05G061900,SWA1,AT3G04840,Manes.15G015800,AT3G06530,AT3G09630,Manes.10G055800,AT3G11964,Manes.15G099900,Manes.01G020600,MSH7,ARP2,AT3G49910,Manes.02…
	GO:0045910	negative regulation of DNA recombination	P	3	10	2.06	0.0021	3702.AT3G18524.1,3702.AT3G24495.1,3702.AT4G02070.1	Manes.01G020600,MSH7,MSH6
	GO:0048229	gametophyte development	P	8	366	0.92	0.0024	3702.AT1G15440.1,3702.AT1G31660.1,3702.AT1G53320.1,3702.AT2G47990.1,3702.AT3G06400.3,3702.AT3G11964.1,3702.AT4G02460.1,3702.AT4G09140.1	PWP2,AT1G31660,Manes.15G095300,SWA1,Manes.15G015800,AT3G11964,PMS1,MLH1
	GO:0071704	organic substance metabolic process	P	36	6962	0.29	0.0026	3702.AT1G03750.1,3702.AT1G11750.2,3702.AT1G15440.1,3702.AT1G23410.1,3702.AT1G31660.1,3702.AT1G78700.1,3702.AT2G17250.1,3702.AT2G17360.1,3702.AT2G20450.1,3702.AT2G22780.1,3702.AT2G31320.1,3702.AT2G47590.1,3702.AT2G47990.1,3702.AT3G04840.1,3702.AT3G06530.2,3702.AT3G09630.1,3702.AT3G11710.1,3702.AT3G11964.1,3702.AT3G14720.1,3702.AT3G18524.1,3702.AT3G24495.1,3702.AT3G49910.1,3702.AT3G58790.1,3702.AT4…	Manes.13G145000,Manes.14G074700,PWP2,AT1G23410,AT1G31660,Manes.16G043500,EMB2762,AT2G17360,AT2G20450,Manes.13G106000,Manes.05G087700,Manes.05G061900,SWA1,AT3G04840,AT3G06530,AT3G09630,Manes.10G055800,AT3G11964,Manes.15G099900,Manes.01G020600,MSH7,AT3G49910,Manes.02G085400,MSH6,PMS1,Manes.17G037500,MLH1,Manes.01G182900-CCNGG,MSH3,RPS6A,AT5G02870,EMB3010,Manes.05G099700-CCNGG,AT5G58420,Manes.03G134…
	GO:0044237	cellular metabolic process	P	35	6729	0.3	0.003	3702.AT1G03750.1,3702.AT1G11750.2,3702.AT1G15440.1,3702.AT1G23410.1,3702.AT1G31660.1,3702.AT1G78700.1,3702.AT2G17250.1,3702.AT2G17360.1,3702.AT2G20450.1,3702.AT2G22780.1,3702.AT2G31320.1,3702.AT2G47590.1,3702.AT2G47990.1,3702.AT3G04840.1,3702.AT3G06530.2,3702.AT3G09630.1,3702.AT3G11710.1,3702.AT3G11964.1,3702.AT3G14720.1,3702.AT3G18524.1,3702.AT3G24495.1,3702.AT3G49910.1,3702.AT4G02070.1,3702.AT4…	Manes.13G145000,Manes.14G074700,PWP2,AT1G23410,AT1G31660,Manes.16G043500,EMB2762,AT2G17360,AT2G20450,Manes.13G106000,Manes.05G087700,Manes.05G061900,SWA1,AT3G04840,AT3G06530,AT3G09630,Manes.10G055800,AT3G11964,Manes.15G099900,Manes.01G020600,MSH7,AT3G49910,MSH6,PMS1,Manes.17G037500,MLH1,Manes.01G182900-CCNGG,MSH3,RPS6A,AT5G02870,EMB3010,Manes.05G099700-CCNGG,AT5G58420,Manes.03G134200,AT5G67510
	GO:0044085	cellular component biogenesis	P	12	1028	0.65	0.0048	3702.AT1G15440.1,3702.AT1G30825.1,3702.AT1G31660.1,3702.AT2G17250.1,3702.AT2G20450.1,3702.AT2G47990.1,3702.AT3G06400.3,3702.AT3G06530.2,3702.AT3G11964.1,3702.AT3G49910.1,3702.AT5G59240.1,3702.AT5G67510.1	PWP2,Manes.16G060600,AT1G31660,EMB2762,AT2G20450,SWA1,Manes.15G015800,AT3G06530,AT3G11964,AT3G49910,Manes.03G134200,AT5G67510
	GO:0000462	maturation of SSU-rRNA from tricistronic rRNA transcript (SSU-rRNA, 5.8S rRNA, LSU-rRNA)	P	3	16	1.85	0.0049	3702.AT1G15440.1,3702.AT3G06530.2,3702.AT5G59240.1	PWP2,AT3G06530,Manes.03G134200
	GO:0009553	embryo sac development	P	5	121	1.2	0.0058	3702.AT1G15440.1,3702.AT1G31660.1,3702.AT2G47990.1,3702.AT3G06400.3,3702.AT3G11964.1	PWP2,AT1G31660,SWA1,Manes.15G015800,AT3G11964
	GO:0050789	regulation of biological process	P	26	4671	0.33	0.0217	3702.AT1G13180.1,3702.AT1G15440.1,3702.AT1G19220.1,3702.AT1G30825.1,3702.AT1G53320.1,3702.AT1G60430.2,3702.AT1G67310.1,3702.AT1G75220.1,3702.AT1G78700.1,3702.AT2G22780.1,3702.AT2G32400.1,3702.AT2G46270.1,3702.AT2G47990.1,3702.AT3G06400.3,3702.AT3G06530.2,3702.AT3G14720.1,3702.AT3G18524.1,3702.AT3G24495.1,3702.AT3G27000.1,3702.AT4G02070.1,3702.AT4G02980.1,3702.AT4G04860.1,3702.AT4G17620.1,3702.AT4…	DIS1,PWP2,Manes.02G226900,Manes.16G060600,Manes.15G095300,ARPC3,Manes.12G009600,Manes.18G023900,Manes.16G043500,Manes.13G106000,Manes.12G075100,Manes.05G026700-CCNGG,SWA1,Manes.15G015800,AT3G06530,Manes.15G099900,Manes.01G020600,MSH7,ARP2,MSH6,Manes.01G211300,Manes.17G037500,Manes.01G182900-CCNGG,MSH3,Manes.05G099700-CCNGG,Manes.14G141800
	GO:0044267	cellular protein metabolic process	P	19	2809	0.41	0.0229	3702.AT1G11750.2,3702.AT1G23410.1,3702.AT2G17360.1,3702.AT2G20450.1,3702.AT2G31320.1,3702.AT2G47590.1,3702.AT3G04840.1,3702.AT3G09630.1,3702.AT3G11710.1,3702.AT3G14720.1,3702.AT3G49910.1,3702.AT4G04860.1,3702.AT4G31700.1,3702.AT5G02870.1,3702.AT5G10360.1,3702.AT5G39850.1,3702.AT5G58420.1,3702.AT5G59240.1,3702.AT5G67510.1	Manes.14G074700,AT1G23410,AT2G17360,AT2G20450,Manes.05G087700,Manes.05G061900,AT3G04840,AT3G09630,Manes.10G055800,Manes.15G099900,AT3G49910,Manes.17G037500,RPS6A,AT5G02870,EMB3010,Manes.05G099700-CCNGG,AT5G58420,Manes.03G134200,AT5G67510
	GO:0045943	positive regulation of transcription by RNA polymerase I	P	2	4	2.28	0.0252	3702.AT2G47990.1,3702.AT3G06530.2	SWA1,AT3G06530
	GO:0050794	regulation of cellular process	P	24	4214	0.34	0.0294	3702.AT1G13180.1,3702.AT1G15440.1,3702.AT1G19220.1,3702.AT1G30825.1,3702.AT1G53320.1,3702.AT1G60430.2,3702.AT1G67310.1,3702.AT1G78700.1,3702.AT2G22780.1,3702.AT2G32400.1,3702.AT2G46270.1,3702.AT2G47990.1,3702.AT3G06400.3,3702.AT3G06530.2,3702.AT3G14720.1,3702.AT3G18524.1,3702.AT3G24495.1,3702.AT3G27000.1,3702.AT4G02070.1,3702.AT4G02980.1,3702.AT4G04860.1,3702.AT4G25540.1,3702.AT5G39850.1,3702.AT5…	DIS1,PWP2,Manes.02G226900,Manes.16G060600,Manes.15G095300,ARPC3,Manes.12G009600,Manes.16G043500,Manes.13G106000,Manes.12G075100,Manes.05G026700-CCNGG,SWA1,Manes.15G015800,AT3G06530,Manes.15G099900,Manes.01G020600,MSH7,ARP2,MSH6,Manes.01G211300,Manes.17G037500,MSH3,Manes.05G099700-CCNGG,Manes.14G141800
	GO:0048522	positive regulation of cellular process	P	10	930	0.61	0.0373	3702.AT1G13180.1,3702.AT1G30825.1,3702.AT1G60430.2,3702.AT1G67310.1,3702.AT2G47990.1,3702.AT3G06400.3,3702.AT3G06530.2,3702.AT3G27000.1,3702.AT4G02980.1,3702.AT5G39850.1	DIS1,Manes.16G060600,ARPC3,Manes.12G009600,SWA1,Manes.15G015800,AT3G06530,ARP2,Manes.01G211300,Manes.05G099700-CCNGG
	GO:0048518	positive regulation of biological process	P	11	1146	0.56	0.044	3702.AT1G13180.1,3702.AT1G30825.1,3702.AT1G60430.2,3702.AT1G67310.1,3702.AT1G75220.1,3702.AT2G47990.1,3702.AT3G06400.3,3702.AT3G06530.2,3702.AT3G27000.1,3702.AT4G02980.1,3702.AT5G39850.1	DIS1,Manes.16G060600,ARPC3,Manes.12G009600,Manes.18G023900,SWA1,Manes.15G015800,AT3G06530,ARP2,Manes.01G211300,Manes.05G099700-CCNGG
	GO:0003735	structural constituent of ribosome	F	13	308	1.21	1.18e-08	3702.AT1G23410.1,3702.AT2G17360.1,3702.AT2G20450.1,3702.AT3G04840.1,3702.AT3G09630.1,3702.AT3G49910.1,3702.AT4G31700.1,3702.AT5G02870.1,3702.AT5G10360.1,3702.AT5G39850.1,3702.AT5G58420.1,3702.AT5G59240.1,3702.AT5G67510.1	AT1G23410,AT2G17360,AT2G20450,AT3G04840,AT3G09630,AT3G49910,RPS6A,AT5G02870,EMB3010,Manes.05G099700-CCNGG,AT5G58420,Manes.03G134200,AT5G67510
	GO:0003676	nucleic acid binding	F	30	2854	0.6	1.29e-08	3702.AT1G03750.1,3702.AT1G19220.1,3702.AT1G31660.1,3702.AT1G67310.1,3702.AT1G78700.1,3702.AT2G17360.1,3702.AT2G20450.1,3702.AT2G31320.1,3702.AT2G46270.1,3702.AT3G04840.1,3702.AT3G06400.3,3702.AT3G06530.2,3702.AT3G09630.1,3702.AT3G11710.1,3702.AT3G11964.1,3702.AT3G18524.1,3702.AT3G24495.1,3702.AT3G49910.1,3702.AT4G02070.1,3702.AT4G02460.1,3702.AT4G09140.1,3702.AT4G17620.1,3702.AT4G25540.1,3702.AT4…	Manes.13G145000,Manes.02G226900,AT1G31660,Manes.12G009600,Manes.16G043500,AT2G17360,AT2G20450,Manes.05G087700,Manes.05G026700-CCNGG,AT3G04840,Manes.15G015800,AT3G06530,AT3G09630,Manes.10G055800,AT3G11964,Manes.01G020600,MSH7,AT3G49910,MSH6,PMS1,MLH1,Manes.01G182900-CCNGG,MSH3,RPS6A,AT5G02870,EMB3010,Manes.05G099700-CCNGG,Manes.14G141800,AT5G58420,AT5G67510
	GO:0005198	structural molecule activity	F	14	412	1.11	1.29e-08	3702.AT1G23410.1,3702.AT1G30825.1,3702.AT2G17360.1,3702.AT2G20450.1,3702.AT3G04840.1,3702.AT3G09630.1,3702.AT3G49910.1,3702.AT4G31700.1,3702.AT5G02870.1,3702.AT5G10360.1,3702.AT5G39850.1,3702.AT5G58420.1,3702.AT5G59240.1,3702.AT5G67510.1	AT1G23410,Manes.16G060600,AT2G17360,AT2G20450,AT3G04840,AT3G09630,AT3G49910,RPS6A,AT5G02870,EMB3010,Manes.05G099700-CCNGG,AT5G58420,Manes.03G134200,AT5G67510
	GO:0030983	mismatched DNA binding	F	6	13	2.24	1.29e-08	3702.AT3G18524.1,3702.AT3G24495.1,3702.AT4G02070.1,3702.AT4G02460.1,3702.AT4G09140.1,3702.AT4G25540.1	Manes.01G020600,MSH7,MSH6,PMS1,MLH1,MSH3
	GO:0003723	RNA binding	F	16	954	0.81	3.45e-06	3702.AT1G31660.1,3702.AT2G17360.1,3702.AT2G20450.1,3702.AT3G04840.1,3702.AT3G06530.2,3702.AT3G09630.1,3702.AT3G11710.1,3702.AT3G11964.1,3702.AT3G49910.1,3702.AT4G17620.1,3702.AT4G31700.1,3702.AT5G02870.1,3702.AT5G10360.1,3702.AT5G39850.1,3702.AT5G58420.1,3702.AT5G67510.1	AT1G31660,AT2G17360,AT2G20450,AT3G04840,AT3G06530,AT3G09630,Manes.10G055800,AT3G11964,AT3G49910,Manes.01G182900-CCNGG,RPS6A,AT5G02870,EMB3010,Manes.05G099700-CCNGG,AT5G58420,AT5G67510
	GO:0097159	organic cyclic compound binding	F	36	5434	0.4	8.42e-06	3702.AT1G03750.1,3702.AT1G10290.1,3702.AT1G13180.1,3702.AT1G19220.1,3702.AT1G31660.1,3702.AT1G64550.1,3702.AT1G67310.1,3702.AT1G78700.1,3702.AT2G17360.1,3702.AT2G20450.1,3702.AT2G24610.1,3702.AT2G31320.1,3702.AT2G46270.1,3702.AT3G04840.1,3702.AT3G06400.3,3702.AT3G06530.2,3702.AT3G09630.1,3702.AT3G11710.1,3702.AT3G11964.1,3702.AT3G14720.1,3702.AT3G18524.1,3702.AT3G24495.1,3702.AT3G27000.1,3702.AT3…	Manes.13G145000,Manes.07G028400,DIS1,Manes.02G226900,AT1G31660,Manes.02G005700,Manes.12G009600,Manes.16G043500,AT2G17360,AT2G20450,Manes.03G005100-CCNGG,Manes.05G087700,Manes.05G026700-CCNGG,AT3G04840,Manes.15G015800,AT3G06530,AT3G09630,Manes.10G055800,AT3G11964,Manes.15G099900,Manes.01G020600,MSH7,ARP2,AT3G49910,MSH6,PMS1,MLH1,Manes.01G182900-CCNGG,MSH3,RPS6A,AT5G02870,EMB3010,Manes.05G099700-CC…
	GO:1901363	heterocyclic compound binding	F	36	5413	0.4	8.42e-06	3702.AT1G03750.1,3702.AT1G10290.1,3702.AT1G13180.1,3702.AT1G19220.1,3702.AT1G31660.1,3702.AT1G64550.1,3702.AT1G67310.1,3702.AT1G78700.1,3702.AT2G17360.1,3702.AT2G20450.1,3702.AT2G24610.1,3702.AT2G31320.1,3702.AT2G46270.1,3702.AT3G04840.1,3702.AT3G06400.3,3702.AT3G06530.2,3702.AT3G09630.1,3702.AT3G11710.1,3702.AT3G11964.1,3702.AT3G14720.1,3702.AT3G18524.1,3702.AT3G24495.1,3702.AT3G27000.1,3702.AT3…	Manes.13G145000,Manes.07G028400,DIS1,Manes.02G226900,AT1G31660,Manes.02G005700,Manes.12G009600,Manes.16G043500,AT2G17360,AT2G20450,Manes.03G005100-CCNGG,Manes.05G087700,Manes.05G026700-CCNGG,AT3G04840,Manes.15G015800,AT3G06530,AT3G09630,Manes.10G055800,AT3G11964,Manes.15G099900,Manes.01G020600,MSH7,ARP2,AT3G49910,MSH6,PMS1,MLH1,Manes.01G182900-CCNGG,MSH3,RPS6A,AT5G02870,EMB3010,Manes.05G099700-CC…
	GO:0016462	pyrophosphatase activity	F	12	709	0.81	0.00023	3702.AT1G03750.1,3702.AT1G10290.1,3702.AT1G11750.2,3702.AT1G64550.1,3702.AT3G06400.3,3702.AT3G18524.1,3702.AT3G24495.1,3702.AT4G02070.1,3702.AT4G02460.1,3702.AT4G09140.1,3702.AT4G17620.1,3702.AT4G25540.1	Manes.13G145000,Manes.07G028400,Manes.14G074700,Manes.02G005700,Manes.15G015800,Manes.01G020600,MSH7,MSH6,PMS1,MLH1,Manes.01G182900-CCNGG,MSH3
	GO:0016887	ATPase activity	F	10	510	0.87	0.00048	3702.AT1G03750.1,3702.AT1G11750.2,3702.AT1G64550.1,3702.AT3G06400.3,3702.AT3G18524.1,3702.AT3G24495.1,3702.AT4G02070.1,3702.AT4G02460.1,3702.AT4G09140.1,3702.AT4G25540.1	Manes.13G145000,Manes.14G074700,Manes.02G005700,Manes.15G015800,Manes.01G020600,MSH7,MSH6,PMS1,MLH1,MSH3
	GO:0005488	binding	F	42	8453	0.28	0.00058	3702.AT1G03750.1,3702.AT1G10290.1,3702.AT1G11750.2,3702.AT1G13180.1,3702.AT1G19220.1,3702.AT1G23410.1,3702.AT1G30825.1,3702.AT1G31660.1,3702.AT1G60430.2,3702.AT1G64550.1,3702.AT1G67310.1,3702.AT1G78700.1,3702.AT2G17360.1,3702.AT2G20450.1,3702.AT2G24610.1,3702.AT2G31320.1,3702.AT2G46270.1,3702.AT3G04840.1,3702.AT3G06400.3,3702.AT3G06530.2,3702.AT3G09630.1,3702.AT3G11710.1,3702.AT3G11964.1,3702.AT3…	Manes.13G145000,Manes.07G028400,Manes.14G074700,DIS1,Manes.02G226900,AT1G23410,Manes.16G060600,AT1G31660,ARPC3,Manes.02G005700,Manes.12G009600,Manes.16G043500,AT2G17360,AT2G20450,Manes.03G005100-CCNGG,Manes.05G087700,Manes.05G026700-CCNGG,AT3G04840,Manes.15G015800,AT3G06530,AT3G09630,Manes.10G055800,AT3G11964,Manes.15G099900,Manes.01G020600,MSH7,ARP2,AT3G49910,MSH6,PMS1,Manes.01G211300,Manes.17G0…
	GO:0017111	nucleoside-triphosphatase activity	F	11	666	0.8	0.00058	3702.AT1G03750.1,3702.AT1G10290.1,3702.AT1G11750.2,3702.AT1G64550.1,3702.AT3G06400.3,3702.AT3G18524.1,3702.AT3G24495.1,3702.AT4G02070.1,3702.AT4G02460.1,3702.AT4G09140.1,3702.AT4G25540.1	Manes.13G145000,Manes.07G028400,Manes.14G074700,Manes.02G005700,Manes.15G015800,Manes.01G020600,MSH7,MSH6,PMS1,MLH1,MSH3
	GO:0008094	DNA-dependent ATPase activity	F	5	76	1.4	0.00088	3702.AT3G06400.3,3702.AT3G18524.1,3702.AT3G24495.1,3702.AT4G02070.1,3702.AT4G25540.1	Manes.15G015800,Manes.01G020600,MSH7,MSH6,MSH3
	GO:0000400	four-way junction DNA binding	F	2	4	2.28	0.0339	3702.AT3G24495.1,3702.AT4G02070.1	MSH7,MSH6
	GO:0003684	damaged DNA binding	F	3	31	1.57	0.0339	3702.AT3G18524.1,3702.AT4G02070.1,3702.AT4G25540.1	Manes.01G020600,MSH6,MSH3
	GO:0000217	DNA secondary structure binding	F	3	35	1.51	0.0418	3702.AT3G18524.1,3702.AT3G24495.1,3702.AT4G02070.1	Manes.01G020600,MSH7,MSH6
	GO:0003677	DNA binding	F	15	1956	0.47	0.0439	3702.AT1G03750.1,3702.AT1G19220.1,3702.AT1G67310.1,3702.AT1G78700.1,3702.AT2G31320.1,3702.AT2G46270.1,3702.AT3G06400.3,3702.AT3G11710.1,3702.AT3G18524.1,3702.AT3G24495.1,3702.AT4G02070.1,3702.AT4G02460.1,3702.AT4G09140.1,3702.AT4G25540.1,3702.AT5G58080.1	Manes.13G145000,Manes.02G226900,Manes.12G009600,Manes.16G043500,Manes.05G087700,Manes.05G026700-CCNGG,Manes.15G015800,Manes.10G055800,Manes.01G020600,MSH7,MSH6,PMS1,MLH1,MSH3,Manes.14G141800
	GO:0032991	protein-containing complex	C	31	2226	0.72	2.36e-12	3702.AT1G11750.2,3702.AT1G13180.1,3702.AT1G15440.1,3702.AT1G23410.1,3702.AT1G30825.1,3702.AT1G31660.1,3702.AT1G60430.2,3702.AT2G17250.1,3702.AT2G17360.1,3702.AT2G20450.1,3702.AT2G47990.1,3702.AT3G04840.1,3702.AT3G06530.2,3702.AT3G09630.1,3702.AT3G11964.1,3702.AT3G18524.1,3702.AT3G24495.1,3702.AT3G27000.1,3702.AT3G49910.1,3702.AT4G02070.1,3702.AT4G02460.1,3702.AT4G04860.1,3702.AT4G09140.1,3702.AT4…	Manes.14G074700,DIS1,PWP2,AT1G23410,Manes.16G060600,AT1G31660,ARPC3,EMB2762,AT2G17360,AT2G20450,SWA1,AT3G04840,AT3G06530,AT3G09630,AT3G11964,Manes.01G020600,MSH7,ARP2,AT3G49910,MSH6,PMS1,Manes.17G037500,MLH1,MSH3,RPS6A,AT5G02870,EMB3010,Manes.05G099700-CCNGG,AT5G58420,Manes.03G134200,AT5G67510
	GO:0043232	intracellular non-membrane-bounded organelle	C	26	1407	0.85	2.36e-12	3702.AT1G10290.1,3702.AT1G13180.1,3702.AT1G15440.1,3702.AT1G23410.1,3702.AT1G30825.1,3702.AT1G31660.1,3702.AT1G60430.2,3702.AT2G17250.1,3702.AT2G17360.1,3702.AT2G20450.1,3702.AT2G31320.1,3702.AT2G47990.1,3702.AT3G04840.1,3702.AT3G06530.2,3702.AT3G09630.1,3702.AT3G11964.1,3702.AT3G27000.1,3702.AT3G49910.1,3702.AT4G09140.1,3702.AT4G31700.1,3702.AT5G02870.1,3702.AT5G10360.1,3702.AT5G39850.1,3702.AT5…	Manes.07G028400,DIS1,PWP2,AT1G23410,Manes.16G060600,AT1G31660,ARPC3,EMB2762,AT2G17360,AT2G20450,Manes.05G087700,SWA1,AT3G04840,AT3G06530,AT3G09630,AT3G11964,ARP2,AT3G49910,MLH1,RPS6A,AT5G02870,EMB3010,Manes.05G099700-CCNGG,AT5G58420,Manes.03G134200,AT5G67510
	GO:1990904	ribonucleoprotein complex	C	18	509	1.13	2.36e-12	3702.AT1G15440.1,3702.AT1G23410.1,3702.AT1G31660.1,3702.AT2G17250.1,3702.AT2G17360.1,3702.AT2G20450.1,3702.AT3G04840.1,3702.AT3G06530.2,3702.AT3G09630.1,3702.AT3G11964.1,3702.AT3G49910.1,3702.AT4G31700.1,3702.AT5G02870.1,3702.AT5G10360.1,3702.AT5G39850.1,3702.AT5G58420.1,3702.AT5G59240.1,3702.AT5G67510.1	PWP2,AT1G23410,AT1G31660,EMB2762,AT2G17360,AT2G20450,AT3G04840,AT3G06530,AT3G09630,AT3G11964,AT3G49910,RPS6A,AT5G02870,EMB3010,Manes.05G099700-CCNGG,AT5G58420,Manes.03G134200,AT5G67510
	GO:0044391	ribosomal subunit	C	13	262	1.28	1.56e-10	3702.AT1G23410.1,3702.AT2G17360.1,3702.AT2G20450.1,3702.AT3G04840.1,3702.AT3G09630.1,3702.AT3G49910.1,3702.AT4G31700.1,3702.AT5G02870.1,3702.AT5G10360.1,3702.AT5G39850.1,3702.AT5G58420.1,3702.AT5G59240.1,3702.AT5G67510.1	AT1G23410,AT2G17360,AT2G20450,AT3G04840,AT3G09630,AT3G49910,RPS6A,AT5G02870,EMB3010,Manes.05G099700-CCNGG,AT5G58420,Manes.03G134200,AT5G67510
	GO:0022626	cytosolic ribosome	C	13	280	1.25	2.91e-10	3702.AT1G23410.1,3702.AT2G17360.1,3702.AT2G20450.1,3702.AT3G04840.1,3702.AT3G09630.1,3702.AT3G49910.1,3702.AT4G31700.1,3702.AT5G02870.1,3702.AT5G10360.1,3702.AT5G39850.1,3702.AT5G58420.1,3702.AT5G59240.1,3702.AT5G67510.1	AT1G23410,AT2G17360,AT2G20450,AT3G04840,AT3G09630,AT3G49910,RPS6A,AT5G02870,EMB3010,Manes.05G099700-CCNGG,AT5G58420,Manes.03G134200,AT5G67510
	GO:0032300	mismatch repair complex	C	6	8	2.46	2.91e-10	3702.AT3G18524.1,3702.AT3G24495.1,3702.AT4G02070.1,3702.AT4G02460.1,3702.AT4G09140.1,3702.AT4G25540.1	Manes.01G020600,MSH7,MSH6,PMS1,MLH1,MSH3
	GO:0022627	cytosolic small ribosomal subunit	C	8	90	1.53	4.76e-08	3702.AT1G23410.1,3702.AT2G17360.1,3702.AT3G04840.1,3702.AT4G31700.1,3702.AT5G10360.1,3702.AT5G39850.1,3702.AT5G58420.1,3702.AT5G59240.1	AT1G23410,AT2G17360,AT3G04840,RPS6A,EMB3010,Manes.05G099700-CCNGG,AT5G58420,Manes.03G134200
	GO:0005730	nucleolus	C	12	373	1.09	7.75e-08	3702.AT1G15440.1,3702.AT1G31660.1,3702.AT2G17250.1,3702.AT2G31320.1,3702.AT2G47990.1,3702.AT3G06530.2,3702.AT3G09630.1,3702.AT3G11964.1,3702.AT3G49910.1,3702.AT4G31700.1,3702.AT5G02870.1,3702.AT5G58420.1	PWP2,AT1G31660,EMB2762,Manes.05G087700,SWA1,AT3G06530,AT3G09630,AT3G11964,AT3G49910,RPS6A,AT5G02870,AT5G58420
	GO:0042788	polysomal ribosome	C	7	94	1.45	1.68e-06	3702.AT3G04840.1,3702.AT3G09630.1,3702.AT3G49910.1,3702.AT4G31700.1,3702.AT5G02870.1,3702.AT5G10360.1,3702.AT5G67510.1	AT3G04840,AT3G09630,AT3G49910,RPS6A,AT5G02870,EMB3010,AT5G67510
	GO:0005885	Arp2/3 protein complex	C	4	10	2.18	6.96e-06	3702.AT1G13180.1,3702.AT1G30825.1,3702.AT1G60430.2,3702.AT3G27000.1	DIS1,Manes.16G060600,ARPC3,ARP2
	GO:0030684	preribosome	C	5	33	1.76	7.72e-06	3702.AT1G15440.1,3702.AT1G31660.1,3702.AT2G17250.1,3702.AT3G06530.2,3702.AT3G11964.1	PWP2,AT1G31660,EMB2762,AT3G06530,AT3G11964
	GO:0043229	intracellular organelle	C	48	9831	0.27	1.61e-05	3702.AT1G10290.1,3702.AT1G11750.2,3702.AT1G13180.1,3702.AT1G15440.1,3702.AT1G19220.1,3702.AT1G23410.1,3702.AT1G30825.1,3702.AT1G31660.1,3702.AT1G53320.1,3702.AT1G60430.2,3702.AT1G64550.1,3702.AT1G67310.1,3702.AT1G75220.1,3702.AT2G17250.1,3702.AT2G17360.1,3702.AT2G20450.1,3702.AT2G22780.1,3702.AT2G31320.1,3702.AT2G46270.1,3702.AT2G47990.1,3702.AT3G04840.1,3702.AT3G06400.3,3702.AT3G06530.2,3702.AT3…	Manes.07G028400,Manes.14G074700,DIS1,PWP2,Manes.02G226900,AT1G23410,Manes.16G060600,AT1G31660,Manes.15G095300,ARPC3,Manes.02G005700,Manes.12G009600,Manes.18G023900,EMB2762,AT2G17360,AT2G20450,Manes.13G106000,Manes.05G087700,Manes.05G026700-CCNGG,SWA1,AT3G04840,Manes.15G015800,AT3G06530,AT3G09630,Manes.01G131400,AT3G11964,Manes.15G099900,Manes.01G020600,MSH7,ARP2,AT3G49910,Manes.02G085400,MSH6,PMS…
	GO:0031981	nuclear lumen	C	13	807	0.79	2.44e-05	3702.AT1G15440.1,3702.AT1G31660.1,3702.AT2G17250.1,3702.AT2G31320.1,3702.AT2G47990.1,3702.AT3G06530.2,3702.AT3G09630.1,3702.AT3G11964.1,3702.AT3G49910.1,3702.AT4G09140.1,3702.AT4G31700.1,3702.AT5G02870.1,3702.AT5G58420.1	PWP2,AT1G31660,EMB2762,Manes.05G087700,SWA1,AT3G06530,AT3G09630,AT3G11964,AT3G49910,MLH1,RPS6A,AT5G02870,AT5G58420
	GO:0032040	small-subunit processome	C	4	18	1.93	3.75e-05	3702.AT1G15440.1,3702.AT2G17250.1,3702.AT3G06530.2,3702.AT3G11964.1	PWP2,EMB2762,AT3G06530,AT3G11964
	GO:0032301	MutSalpha complex	C	3	3	2.58	3.95e-05	3702.AT3G18524.1,3702.AT3G24495.1,3702.AT4G02070.1	Manes.01G020600,MSH7,MSH6
	GO:0070013	intracellular organelle lumen	C	14	1004	0.73	3.95e-05	3702.AT1G15440.1,3702.AT1G31660.1,3702.AT2G17250.1,3702.AT2G31320.1,3702.AT2G47990.1,3702.AT3G06530.2,3702.AT3G09630.1,3702.AT3G11964.1,3702.AT3G49910.1,3702.AT4G02980.1,3702.AT4G09140.1,3702.AT4G31700.1,3702.AT5G02870.1,3702.AT5G58420.1	PWP2,AT1G31660,EMB2762,Manes.05G087700,SWA1,AT3G06530,AT3G09630,AT3G11964,AT3G49910,Manes.01G211300,MLH1,RPS6A,AT5G02870,AT5G58420
	GO:0005829	cytosol	C	22	2567	0.51	4.12e-05	3702.AT1G10290.1,3702.AT1G13180.1,3702.AT1G23410.1,3702.AT1G53320.1,3702.AT1G64550.1,3702.AT1G67310.1,3702.AT2G17360.1,3702.AT2G20450.1,3702.AT2G46270.1,3702.AT3G04840.1,3702.AT3G09630.1,3702.AT3G10260.3,3702.AT3G11710.1,3702.AT3G49910.1,3702.AT4G17620.1,3702.AT4G31700.1,3702.AT5G02870.1,3702.AT5G10360.1,3702.AT5G39850.1,3702.AT5G58420.1,3702.AT5G59240.1,3702.AT5G67510.1	Manes.07G028400,DIS1,AT1G23410,Manes.15G095300,Manes.02G005700,Manes.12G009600,AT2G17360,AT2G20450,Manes.05G026700-CCNGG,AT3G04840,AT3G09630,Manes.01G131400,Manes.10G055800,AT3G49910,Manes.01G182900-CCNGG,RPS6A,AT5G02870,EMB3010,Manes.05G099700-CCNGG,AT5G58420,Manes.03G134200,AT5G67510
	GO:0005622	intracellular	C	49	10863	0.23	9.84e-05	3702.AT1G10290.1,3702.AT1G11750.2,3702.AT1G13180.1,3702.AT1G15440.1,3702.AT1G19220.1,3702.AT1G23410.1,3702.AT1G30825.1,3702.AT1G31660.1,3702.AT1G53320.1,3702.AT1G60430.2,3702.AT1G64550.1,3702.AT1G67310.1,3702.AT1G75220.1,3702.AT2G17250.1,3702.AT2G17360.1,3702.AT2G20450.1,3702.AT2G22780.1,3702.AT2G31320.1,3702.AT2G46270.1,3702.AT2G47990.1,3702.AT3G04840.1,3702.AT3G06400.3,3702.AT3G06530.2,3702.AT3…	Manes.07G028400,Manes.14G074700,DIS1,PWP2,Manes.02G226900,AT1G23410,Manes.16G060600,AT1G31660,Manes.15G095300,ARPC3,Manes.02G005700,Manes.12G009600,Manes.18G023900,EMB2762,AT2G17360,AT2G20450,Manes.13G106000,Manes.05G087700,Manes.05G026700-CCNGG,SWA1,AT3G04840,Manes.15G015800,AT3G06530,AT3G09630,Manes.01G131400,Manes.10G055800,AT3G11964,Manes.15G099900,Manes.01G020600,MSH7,ARP2,AT3G49910,Manes.02…
	GO:0030686	90S preribosome	C	3	7	2.21	0.00019	3702.AT1G15440.1,3702.AT2G17250.1,3702.AT3G06530.2	PWP2,EMB2762,AT3G06530
	GO:0009506	plasmodesma	C	11	741	0.75	0.00035	3702.AT1G10290.1,3702.AT1G23410.1,3702.AT2G20450.1,3702.AT2G32400.1,3702.AT3G04840.1,3702.AT3G09630.1,3702.AT3G11710.1,3702.AT4G31700.1,3702.AT5G02870.1,3702.AT5G10360.1,3702.AT5G39850.1	Manes.07G028400,AT1G23410,AT2G20450,Manes.12G075100,AT3G04840,AT3G09630,Manes.10G055800,RPS6A,AT5G02870,EMB3010,Manes.05G099700-CCNGG
	GO:0005634	nucleus	C	28	4669	0.36	0.00068	3702.AT1G15440.1,3702.AT1G19220.1,3702.AT1G23410.1,3702.AT1G31660.1,3702.AT1G53320.1,3702.AT1G64550.1,3702.AT1G67310.1,3702.AT2G17250.1,3702.AT2G31320.1,3702.AT2G46270.1,3702.AT2G47990.1,3702.AT3G06400.3,3702.AT3G06530.2,3702.AT3G09630.1,3702.AT3G11964.1,3702.AT3G14720.1,3702.AT3G18524.1,3702.AT3G24495.1,3702.AT3G49910.1,3702.AT4G02070.1,3702.AT4G02460.1,3702.AT4G09140.1,3702.AT4G17620.1,3702.AT4…	PWP2,Manes.02G226900,AT1G23410,AT1G31660,Manes.15G095300,Manes.02G005700,Manes.12G009600,EMB2762,Manes.05G087700,Manes.05G026700-CCNGG,SWA1,Manes.15G015800,AT3G06530,AT3G09630,AT3G11964,Manes.15G099900,Manes.01G020600,MSH7,AT3G49910,MSH6,PMS1,MLH1,Manes.01G182900-CCNGG,MSH3,RPS6A,AT5G02870,Manes.14G141800,AT5G58420
	GO:0022625	cytosolic large ribosomal subunit	C	5	126	1.18	0.0018	3702.AT2G20450.1,3702.AT3G09630.1,3702.AT3G49910.1,3702.AT5G02870.1,3702.AT5G67510.1	AT2G20450,AT3G09630,AT3G49910,AT5G02870,AT5G67510
	GO:0032302	MutSbeta complex	C	2	2	2.58	0.0028	3702.AT3G18524.1,3702.AT4G25540.1	Manes.01G020600,MSH3
	GO:0032389	MutLalpha complex	C	2	2	2.58	0.0028	3702.AT4G02460.1,3702.AT4G09140.1	PMS1,MLH1
	GO:0030688	preribosome, small subunit precursor	C	2	3	2.4	0.0042	3702.AT1G31660.1,3702.AT2G17250.1	AT1G31660,EMB2762
	GO:0043231	intracellular membrane-bounded organelle	C	41	9376	0.22	0.0042	3702.AT1G10290.1,3702.AT1G11750.2,3702.AT1G15440.1,3702.AT1G19220.1,3702.AT1G23410.1,3702.AT1G31660.1,3702.AT1G53320.1,3702.AT1G64550.1,3702.AT1G67310.1,3702.AT1G75220.1,3702.AT2G17250.1,3702.AT2G17360.1,3702.AT2G20450.1,3702.AT2G22780.1,3702.AT2G31320.1,3702.AT2G46270.1,3702.AT2G47990.1,3702.AT3G06400.3,3702.AT3G06530.2,3702.AT3G09630.1,3702.AT3G10260.3,3702.AT3G11964.1,3702.AT3G14720.1,3702.AT3…	Manes.07G028400,Manes.14G074700,PWP2,Manes.02G226900,AT1G23410,AT1G31660,Manes.15G095300,Manes.02G005700,Manes.12G009600,Manes.18G023900,EMB2762,AT2G17360,AT2G20450,Manes.13G106000,Manes.05G087700,Manes.05G026700-CCNGG,SWA1,Manes.15G015800,AT3G06530,AT3G09630,Manes.01G131400,AT3G11964,Manes.15G099900,Manes.01G020600,MSH7,AT3G49910,Manes.02G085400,MSH6,PMS1,Manes.01G211300,Manes.17G037500,MLH1,Man…
	GO:0110165	cellular anatomical entity	C	51	13776	0.15	0.0186	3702.AT1G10290.1,3702.AT1G11750.2,3702.AT1G13180.1,3702.AT1G15440.1,3702.AT1G19220.1,3702.AT1G23410.1,3702.AT1G30825.1,3702.AT1G31660.1,3702.AT1G53320.1,3702.AT1G60430.2,3702.AT1G64550.1,3702.AT1G67310.1,3702.AT1G75220.1,3702.AT2G17250.1,3702.AT2G17360.1,3702.AT2G20450.1,3702.AT2G22780.1,3702.AT2G24610.1,3702.AT2G31320.1,3702.AT2G32400.1,3702.AT2G46270.1,3702.AT2G47990.1,3702.AT3G04840.1,3702.AT3…	Manes.07G028400,Manes.14G074700,DIS1,PWP2,Manes.02G226900,AT1G23410,Manes.16G060600,AT1G31660,Manes.15G095300,ARPC3,Manes.02G005700,Manes.12G009600,Manes.18G023900,EMB2762,AT2G17360,AT2G20450,Manes.13G106000,Manes.03G005100-CCNGG,Manes.05G087700,Manes.12G075100,Manes.05G026700-CCNGG,SWA1,AT3G04840,Manes.15G015800,AT3G06530,AT3G09630,Manes.01G131400,Manes.10G055800,AT3G11964,Manes.15G099900,Manes.…
	GO:0005737	cytoplasm	C	34	7911	0.21	0.0429	3702.AT1G10290.1,3702.AT1G11750.2,3702.AT1G13180.1,3702.AT1G23410.1,3702.AT1G30825.1,3702.AT1G31660.1,3702.AT1G53320.1,3702.AT1G60430.2,3702.AT1G64550.1,3702.AT1G67310.1,3702.AT1G75220.1,3702.AT2G17360.1,3702.AT2G20450.1,3702.AT2G22780.1,3702.AT2G46270.1,3702.AT3G04840.1,3702.AT3G09630.1,3702.AT3G10260.3,3702.AT3G11710.1,3702.AT3G14720.1,3702.AT3G27000.1,3702.AT3G49910.1,3702.AT3G58790.1,3702.AT4…	Manes.07G028400,Manes.14G074700,DIS1,AT1G23410,Manes.16G060600,AT1G31660,Manes.15G095300,ARPC3,Manes.02G005700,Manes.12G009600,Manes.18G023900,AT2G17360,AT2G20450,Manes.13G106000,Manes.05G026700-CCNGG,AT3G04840,AT3G09630,Manes.01G131400,Manes.10G055800,Manes.15G099900,ARP2,AT3G49910,Manes.02G085400,Manes.01G211300,Manes.17G037500,Manes.18G100900,Manes.01G182900-CCNGG,RPS6A,AT5G02870,EMB3010,Manes…
	ath03010	Ribosome	K	13	318	1.19	1.51e-09	3702.AT1G23410.1,3702.AT2G17360.1,3702.AT2G20450.1,3702.AT3G04840.1,3702.AT3G09630.1,3702.AT3G49910.1,3702.AT4G31700.1,3702.AT5G02870.1,3702.AT5G10360.1,3702.AT5G39850.1,3702.AT5G58420.1,3702.AT5G59240.1,3702.AT5G67510.1	AT1G23410,AT2G17360,AT2G20450,AT3G04840,AT3G09630,AT3G49910,RPS6A,AT5G02870,EMB3010,Manes.05G099700-CCNGG,AT5G58420,Manes.03G134200,AT5G67510
	ath03430	Mismatch repair	K	6	36	1.8	2.89e-07	3702.AT3G18524.1,3702.AT3G24495.1,3702.AT4G02070.1,3702.AT4G02460.1,3702.AT4G09140.1,3702.AT4G25540.1	Manes.01G020600,MSH7,MSH6,PMS1,MLH1,MSH3
	ath03008	Ribosome biogenesis in eukaryotes	K	5	90	1.33	0.00078	3702.AT1G15440.1,3702.AT1G63780.1,3702.AT1G63810.1,3702.AT2G47990.1,3702.AT3G06530.2	PWP2,IMP4,AT1G63810,SWA1,AT3G06530
