# Supplementary material for: Exploiting DNA methylation in cassava under water deficit for crop improvement
Source: PLoS One. 2024 Feb 22;19(2):e0296254. doi: 10.1371/journal.pone.0296254 (PMC10883565; doi:10.1371/journal.pone.0296254)
Supplement: S7 Table — The columns indicate respectively: Id of the GO term our KEGG term (Term ID); term description; Aspect (P: biological process; C: cellular component; F: molecular function; K: KEGG terms); term count in the interactome (Gene count); information background for this term in the database (Background gene count); reliability level (Strength); False discovery rate; identifier of proteins containing the GO or KEGG term (Matching proteins 1); name of the proteins that contain the GO or KEGG term (Matching proteins 2). (XLSX) [file pone.0296254.s017.xlsx]

## Sheet: Supplementary 7
	Supplementary Table S7. GO and KEGG terms for proteins of the interatoma formed by differentially hypermethylated sites for the sensitive variety BRS Dourada based on A. thaliana proteins orthologous to M. esculenta proteins. The columns indicate respectively: Id of the GO term our KEGG term (Term ID); term description; Aspect (P: biological process; C: cellular component; F: molecular function; …
	Term ID	Term description	Aspect	Gene count	Background gene count	Strength	False discovery rate	Matching proteins 1	Matching proteins 2
	Supplementary	DNA replication initiation	P	12	17	2.31	1.21e-18	3702.AT1G07270.1,3702.AT1G26840.1,3702.AT1G44900.1,3702.AT2G01120.2,3702.AT2G07690.1,3702.AT2G14050.1,3702.AT2G16440.1,3702.AT2G29680.1,3702.AT4G02060.2,3702.AT4G29910.1,3702.AT5G44635.1,3702.AT5G46280.1	AT1G07270,ORC6,MCM2,ORC4,MCM5,MCM9,MCM4,CDC6,PRL,ORC5,MCM6,Manes.17G068400
	GO:0006260	DNA replication	P	15	112	1.59	2.79e-15	3702.AT1G07270.1,3702.AT1G26840.1,3702.AT1G44900.1,3702.AT2G01120.2,3702.AT2G07690.1,3702.AT2G14050.1,3702.AT2G16440.1,3702.AT2G29680.1,3702.AT2G37560.1,3702.AT2G40550.1,3702.AT3G12530.1,3702.AT4G02060.2,3702.AT4G29910.1,3702.AT5G44635.1,3702.AT5G46280.1	AT1G07270,ORC6,MCM2,ORC4,MCM5,MCM9,MCM4,CDC6,ORC2,ETG1,PSF2,PRL,ORC5,MCM6,Manes.17G068400
	GO:0006261	DNA-dependent DNA replication	P	13	86	1.64	1.2e-13	3702.AT1G07270.1,3702.AT1G26840.1,3702.AT1G44900.1,3702.AT2G01120.2,3702.AT2G07690.1,3702.AT2G14050.1,3702.AT2G16440.1,3702.AT2G29680.1,3702.AT2G40550.1,3702.AT4G02060.2,3702.AT4G29910.1,3702.AT5G44635.1,3702.AT5G46280.1	AT1G07270,ORC6,MCM2,ORC4,MCM5,MCM9,MCM4,CDC6,ETG1,PRL,ORC5,MCM6,Manes.17G068400
	GO:0000727	double-strand break repair via break-induced replication	P	7	8	2.4	1.29e-10	3702.AT1G44900.1,3702.AT2G07690.1,3702.AT2G16440.1,3702.AT3G12530.1,3702.AT4G02060.2,3702.AT5G44635.1,3702.AT5G46280.1	MCM2,MCM5,MCM4,PSF2,PRL,MCM6,Manes.17G068400
	GO:0006259	DNA metabolic process	P	16	378	1.09	1.6e-09	3702.AT1G04020.1,3702.AT1G07270.1,3702.AT1G26840.1,3702.AT1G44900.1,3702.AT2G01120.2,3702.AT2G07690.1,3702.AT2G14050.1,3702.AT2G16440.1,3702.AT2G29680.1,3702.AT2G40550.1,3702.AT3G12530.1,3702.AT3G46210.6,3702.AT4G02060.2,3702.AT4G29910.1,3702.AT5G44635.1,3702.AT5G46280.1	Manes.12G035400,AT1G07270,ORC6,MCM2,ORC4,MCM5,MCM9,MCM4,CDC6,ETG1,PSF2,AT3G46210,PRL,ORC5,MCM6,Manes.17G068400
	GO:0090304	nucleic acid metabolic process	P	26	1403	0.73	4.39e-09	3702.AT1G03360.1,3702.AT1G04020.1,3702.AT1G07270.1,3702.AT1G26840.1,3702.AT1G30460.1,3702.AT1G44900.1,3702.AT1G61010.2,3702.AT2G01120.2,3702.AT2G01730.1,3702.AT2G07690.1,3702.AT2G14050.1,3702.AT2G16440.1,3702.AT2G25850.2,3702.AT2G29680.1,3702.AT2G40550.1,3702.AT3G12530.1,3702.AT3G46210.6,3702.AT3G57290.1,3702.AT3G60500.3,3702.AT3G61620.2,3702.AT4G02060.2,3702.AT4G29910.1,3702.AT5G23880.1,3702.AT5…	RRP4,Manes.12G035400,AT1G07270,ORC6,CPSF30,MCM2,Manes.10G123600,ORC4,CPSF73-II,MCM5,MCM9,MCM4,PAPS2,CDC6,ETG1,PSF2,AT3G46210,EIF3E,Manes.01G181600,RRP41,PRL,ORC5,CPSF100,Manes.08G020300,MCM6,Manes.17G068400
	GO:0006267	pre-replicative complex assembly involved in nuclear cell cycle DNA replication	P	6	7	2.39	6.08e-09	3702.AT1G44900.1,3702.AT2G07690.1,3702.AT2G16440.1,3702.AT4G02060.2,3702.AT5G44635.1,3702.AT5G46280.1	MCM2,MCM5,MCM4,PRL,MCM6,Manes.17G068400
	GO:0000724	double-strand break repair via homologous recombination	P	9	67	1.59	9.78e-09	3702.AT1G04020.1,3702.AT1G44900.1,3702.AT2G07690.1,3702.AT2G14050.1,3702.AT2G16440.1,3702.AT3G12530.1,3702.AT4G02060.2,3702.AT5G44635.1,3702.AT5G46280.1	Manes.12G035400,MCM2,MCM5,MCM9,MCM4,PSF2,PRL,MCM6,Manes.17G068400
	GO:0016180	snRNA processing	P	6	9	2.28	1.12e-08	3702.AT1G03360.1,3702.AT1G61010.2,3702.AT2G01730.1,3702.AT3G46210.6,3702.AT3G60500.3,3702.AT3G61620.2	RRP4,Manes.10G123600,CPSF73-II,AT3G46210,Manes.01G181600,RRP41
	GO:0034645	cellular macromolecule biosynthetic process	P	22	1040	0.79	1.23e-08	3702.AT1G07270.1,3702.AT1G10840.1,3702.AT1G26840.1,3702.AT1G44900.1,3702.AT2G01120.2,3702.AT2G07690.1,3702.AT2G14050.1,3702.AT2G16440.1,3702.AT2G29680.1,3702.AT2G37560.1,3702.AT2G39990.1,3702.AT2G40550.1,3702.AT3G12530.1,3702.AT3G18620.1,3702.AT3G19280.1,3702.AT3G57290.1,3702.AT4G02060.2,3702.AT4G11420.1,3702.AT4G29910.1,3702.AT5G44030.1,3702.AT5G44635.1,3702.AT5G46280.1	AT1G07270,TIF3H1,ORC6,MCM2,ORC4,MCM5,MCM9,MCM4,CDC6,ORC2,EIF2,ETG1,PSF2,Manes.11G109700,Manes.10G071900-CCNGG,EIF3E,PRL,EIF3A,ORC5,Manes.12G035500,MCM6,Manes.17G068400
	GO:0031123	RNA 3-end processing	P	8	50	1.66	2.89e-08	3702.AT1G03360.1,3702.AT1G30460.1,3702.AT1G61010.2,3702.AT2G25850.2,3702.AT3G46210.6,3702.AT3G60500.3,3702.AT3G61620.2,3702.AT5G23880.1	RRP4,CPSF30,Manes.10G123600,PAPS2,AT3G46210,Manes.01G181600,RRP41,CPSF100
	GO:0032508	DNA duplex unwinding	P	8	52	1.65	3.41e-08	3702.AT1G44900.1,3702.AT2G07690.1,3702.AT2G14050.1,3702.AT2G16440.1,3702.AT3G12530.1,3702.AT4G02060.2,3702.AT5G44635.1,3702.AT5G46280.1	MCM2,MCM5,MCM9,MCM4,PSF2,PRL,MCM6,Manes.17G068400
	GO:0044786	cell cycle DNA replication	P	7	30	1.83	4.08e-08	3702.AT1G44900.1,3702.AT2G07690.1,3702.AT2G16440.1,3702.AT2G29680.1,3702.AT4G02060.2,3702.AT5G44635.1,3702.AT5G46280.1	MCM2,MCM5,MCM4,CDC6,PRL,MCM6,Manes.17G068400
	GO:0006268	DNA unwinding involved in DNA replication	P	6	18	1.98	1.41e-07	3702.AT1G44900.1,3702.AT2G07690.1,3702.AT2G16440.1,3702.AT4G02060.2,3702.AT5G44635.1,3702.AT5G46280.1	MCM2,MCM5,MCM4,PRL,MCM6,Manes.17G068400
	GO:0034622	cellular protein-containing complex assembly	P	13	350	1.03	2.85e-07	3702.AT1G04020.1,3702.AT1G10840.1,3702.AT1G44900.1,3702.AT2G07690.1,3702.AT2G16440.1,3702.AT2G28520.1,3702.AT2G39990.1,3702.AT3G57290.1,3702.AT4G02060.2,3702.AT4G11420.1,3702.AT4G39740.1,3702.AT5G44635.1,3702.AT5G46280.1	Manes.12G035400,TIF3H1,MCM2,MCM5,MCM4,Manes.11G140100,EIF2,EIF3E,PRL,EIF3A,Manes.12G136200,MCM6,Manes.17G068400
	GO:0034641	cellular nitrogen compound metabolic process	P	30	2435	0.55	3.13e-07	3702.AT1G03360.1,3702.AT1G04020.1,3702.AT1G07270.1,3702.AT1G10840.1,3702.AT1G26840.1,3702.AT1G30460.1,3702.AT1G44900.1,3702.AT1G61010.2,3702.AT2G01120.2,3702.AT2G01730.1,3702.AT2G07690.1,3702.AT2G14050.1,3702.AT2G16440.1,3702.AT2G25850.2,3702.AT2G29680.1,3702.AT2G39990.1,3702.AT2G40550.1,3702.AT3G12530.1,3702.AT3G46210.6,3702.AT3G57290.1,3702.AT3G60500.3,3702.AT3G61620.2,3702.AT4G02060.2,3702.AT4…	RRP4,Manes.12G035400,AT1G07270,TIF3H1,ORC6,CPSF30,MCM2,Manes.10G123600,ORC4,CPSF73-II,MCM5,MCM9,MCM4,PAPS2,CDC6,EIF2,ETG1,PSF2,AT3G46210,EIF3E,Manes.01G181600,RRP41,PRL,EIF3A,ORC5,CPSF100,Manes.08G020300,Manes.13G036700,MCM6,Manes.17G068400
	GO:0006725	cellular aromatic compound metabolic process	P	28	2137	0.58	3.54e-07	3702.AT1G03360.1,3702.AT1G04020.1,3702.AT1G07270.1,3702.AT1G26840.1,3702.AT1G30460.1,3702.AT1G44900.1,3702.AT1G61010.2,3702.AT2G01120.2,3702.AT2G01730.1,3702.AT2G07690.1,3702.AT2G14050.1,3702.AT2G16440.1,3702.AT2G25850.2,3702.AT2G29680.1,3702.AT2G40550.1,3702.AT3G06350.1,3702.AT3G12530.1,3702.AT3G46210.6,3702.AT3G57290.1,3702.AT3G60500.3,3702.AT3G61620.2,3702.AT4G02060.2,3702.AT4G29910.1,3702.AT5…	RRP4,Manes.12G035400,AT1G07270,ORC6,CPSF30,MCM2,Manes.10G123600,ORC4,CPSF73-II,MCM5,MCM9,MCM4,PAPS2,CDC6,ETG1,Manes.12G070400-CCNGG,PSF2,AT3G46210,EIF3E,Manes.01G181600,RRP41,PRL,ORC5,CPSF100,Manes.08G020300,Manes.13G036700,MCM6,Manes.17G068400
	GO:0046483	heterocycle metabolic process	P	27	2022	0.59	5.06e-07	3702.AT1G03360.1,3702.AT1G04020.1,3702.AT1G07270.1,3702.AT1G26840.1,3702.AT1G30460.1,3702.AT1G44900.1,3702.AT1G61010.2,3702.AT2G01120.2,3702.AT2G01730.1,3702.AT2G07690.1,3702.AT2G14050.1,3702.AT2G16440.1,3702.AT2G25850.2,3702.AT2G29680.1,3702.AT2G40550.1,3702.AT3G12530.1,3702.AT3G46210.6,3702.AT3G57290.1,3702.AT3G60500.3,3702.AT3G61620.2,3702.AT4G02060.2,3702.AT4G29910.1,3702.AT5G23880.1,3702.AT5…	RRP4,Manes.12G035400,AT1G07270,ORC6,CPSF30,MCM2,Manes.10G123600,ORC4,CPSF73-II,MCM5,MCM9,MCM4,PAPS2,CDC6,ETG1,PSF2,AT3G46210,EIF3E,Manes.01G181600,RRP41,PRL,ORC5,CPSF100,Manes.08G020300,Manes.13G036700,MCM6,Manes.17G068400
	GO:1901360	organic cyclic compound metabolic process	P	28	2229	0.56	8.4e-07	3702.AT1G03360.1,3702.AT1G04020.1,3702.AT1G07270.1,3702.AT1G26840.1,3702.AT1G30460.1,3702.AT1G44900.1,3702.AT1G61010.2,3702.AT2G01120.2,3702.AT2G01730.1,3702.AT2G07690.1,3702.AT2G14050.1,3702.AT2G16440.1,3702.AT2G25850.2,3702.AT2G29680.1,3702.AT2G40550.1,3702.AT3G06350.1,3702.AT3G12530.1,3702.AT3G46210.6,3702.AT3G57290.1,3702.AT3G60500.3,3702.AT3G61620.2,3702.AT4G02060.2,3702.AT4G29910.1,3702.AT5…	RRP4,Manes.12G035400,AT1G07270,ORC6,CPSF30,MCM2,Manes.10G123600,ORC4,CPSF73-II,MCM5,MCM9,MCM4,PAPS2,CDC6,ETG1,Manes.12G070400-CCNGG,PSF2,AT3G46210,EIF3E,Manes.01G181600,RRP41,PRL,ORC5,CPSF100,Manes.08G020300,Manes.13G036700,MCM6,Manes.17G068400
	GO:0043170	macromolecule metabolic process	P	41	4720	0.4	1.95e-06	3702.AT1G03360.1,3702.AT1G04020.1,3702.AT1G07270.1,3702.AT1G10840.1,3702.AT1G26840.1,3702.AT1G30460.1,3702.AT1G44900.1,3702.AT1G52310.1,3702.AT1G61010.2,3702.AT2G01120.2,3702.AT2G01730.1,3702.AT2G07690.1,3702.AT2G14050.1,3702.AT2G16440.1,3702.AT2G25850.2,3702.AT2G26140.1,3702.AT2G29680.1,3702.AT2G37560.1,3702.AT2G39990.1,3702.AT2G40550.1,3702.AT3G07360.1,3702.AT3G12530.1,3702.AT3G13235.1,3702.AT3…	RRP4,Manes.12G035400,AT1G07270,TIF3H1,ORC6,CPSF30,MCM2,Manes.06G013000,Manes.10G123600,ORC4,CPSF73-II,MCM5,MCM9,MCM4,PAPS2,Manes.03G049000,CDC6,ORC2,EIF2,ETG1,Manes.12G051300,PSF2,Manes.05G206400,Manes.06G008000,Manes.11G109700,Manes.10G071900-CCNGG,AT3G46210,Manes.09G098300,EIF3E,Manes.01G181600,RRP41,PRL,EIF3A,ORC5,Manes.04G152900,CPSF100,Manes.06G151900,Manes.08G020300,Manes.12G035500,MCM6,Man…
	GO:0065004	protein-DNA complex assembly	P	7	71	1.45	5.54e-06	3702.AT1G04020.1,3702.AT1G44900.1,3702.AT2G07690.1,3702.AT2G16440.1,3702.AT4G02060.2,3702.AT5G44635.1,3702.AT5G46280.1	Manes.12G035400,MCM2,MCM5,MCM4,PRL,MCM6,Manes.17G068400
	GO:0006807	nitrogen compound metabolic process	P	43	5335	0.37	5.93e-06	3702.AT1G03360.1,3702.AT1G04020.1,3702.AT1G07270.1,3702.AT1G10840.1,3702.AT1G26840.1,3702.AT1G30460.1,3702.AT1G44900.1,3702.AT1G52310.1,3702.AT1G61010.2,3702.AT2G01120.2,3702.AT2G01730.1,3702.AT2G07690.1,3702.AT2G14050.1,3702.AT2G16440.1,3702.AT2G25850.2,3702.AT2G26140.1,3702.AT2G29680.1,3702.AT2G39990.1,3702.AT2G40550.1,3702.AT3G06350.1,3702.AT3G07360.1,3702.AT3G12530.1,3702.AT3G13235.1,3702.AT3…	RRP4,Manes.12G035400,AT1G07270,TIF3H1,ORC6,CPSF30,MCM2,Manes.06G013000,Manes.10G123600,ORC4,CPSF73-II,MCM5,MCM9,MCM4,PAPS2,Manes.03G049000,CDC6,EIF2,ETG1,Manes.12G070400-CCNGG,Manes.12G051300,PSF2,Manes.05G206400,Manes.06G008000,Manes.11G109700,Manes.10G071900-CCNGG,AT3G46210,Manes.09G098300,EIF3E,Manes.01G181600,RRP41,PRL,EIF3A,ORC5,Manes.04G152900,CPSF100,Manes.06G151900,Manes.10G149600,Manes.0…
	GO:0044085	cellular component biogenesis	P	18	1028	0.7	8.36e-06	3702.AT1G03360.1,3702.AT1G04020.1,3702.AT1G10840.1,3702.AT1G44900.1,3702.AT2G07690.1,3702.AT2G16440.1,3702.AT2G28520.1,3702.AT2G39990.1,3702.AT3G46210.6,3702.AT3G57290.1,3702.AT3G60500.3,3702.AT3G61620.2,3702.AT4G02060.2,3702.AT4G11420.1,3702.AT4G39740.1,3702.AT5G44030.1,3702.AT5G44635.1,3702.AT5G46280.1	RRP4,Manes.12G035400,TIF3H1,MCM2,MCM5,MCM4,Manes.11G140100,EIF2,AT3G46210,EIF3E,Manes.01G181600,RRP41,PRL,EIF3A,Manes.12G136200,Manes.12G035500,MCM6,Manes.17G068400
	GO:0034475	U4 snRNA 3-end processing	P	4	6	2.28	1.34e-05	3702.AT1G03360.1,3702.AT3G46210.6,3702.AT3G60500.3,3702.AT3G61620.2	RRP4,AT3G46210,Manes.01G181600,RRP41
	GO:1902969	mitotic DNA replication	P	4	6	2.28	1.34e-05	3702.AT1G44900.1,3702.AT2G16440.1,3702.AT5G44635.1,3702.AT5G46280.1	MCM2,MCM4,MCM6,Manes.17G068400
	GO:0006281	DNA repair	P	10	260	1.05	1.49e-05	3702.AT1G04020.1,3702.AT1G44900.1,3702.AT2G07690.1,3702.AT2G14050.1,3702.AT2G16440.1,3702.AT2G40550.1,3702.AT3G12530.1,3702.AT4G02060.2,3702.AT5G44635.1,3702.AT5G46280.1	Manes.12G035400,MCM2,MCM5,MCM9,MCM4,ETG1,PSF2,PRL,MCM6,Manes.17G068400
	GO:0044249	cellular biosynthetic process	P	26	2275	0.52	1.79e-05	3702.AT1G07270.1,3702.AT1G10840.1,3702.AT1G26840.1,3702.AT1G44900.1,3702.AT2G01120.2,3702.AT2G07690.1,3702.AT2G14050.1,3702.AT2G16440.1,3702.AT2G26640.1,3702.AT2G29680.1,3702.AT2G37560.1,3702.AT2G39990.1,3702.AT2G40550.1,3702.AT3G06350.1,3702.AT3G12530.1,3702.AT3G18620.1,3702.AT3G19280.1,3702.AT3G57290.1,3702.AT4G02060.2,3702.AT4G11420.1,3702.AT4G29910.1,3702.AT5G12290.1,3702.AT5G44030.1,3702.AT5…	AT1G07270,TIF3H1,ORC6,MCM2,ORC4,MCM5,MCM9,MCM4,Manes.06G051100,CDC6,ORC2,EIF2,ETG1,Manes.12G070400-CCNGG,PSF2,Manes.11G109700,Manes.10G071900-CCNGG,EIF3E,PRL,EIF3A,ORC5,Manes.02G135100,Manes.12G035500,Manes.13G036700,MCM6,Manes.17G068400
	GO:1901576	organic substance biosynthetic process	P	26	2363	0.5	3.54e-05	3702.AT1G07270.1,3702.AT1G10840.1,3702.AT1G26840.1,3702.AT1G44900.1,3702.AT2G01120.2,3702.AT2G07690.1,3702.AT2G14050.1,3702.AT2G16440.1,3702.AT2G26640.1,3702.AT2G29680.1,3702.AT2G37560.1,3702.AT2G39990.1,3702.AT2G40550.1,3702.AT3G06350.1,3702.AT3G12530.1,3702.AT3G18620.1,3702.AT3G19280.1,3702.AT3G57290.1,3702.AT4G02060.2,3702.AT4G11420.1,3702.AT4G29910.1,3702.AT5G12290.1,3702.AT5G44030.1,3702.AT5…	AT1G07270,TIF3H1,ORC6,MCM2,ORC4,MCM5,MCM9,MCM4,Manes.06G051100,CDC6,ORC2,EIF2,ETG1,Manes.12G070400-CCNGG,PSF2,Manes.11G109700,Manes.10G071900-CCNGG,EIF3E,PRL,EIF3A,ORC5,Manes.02G135100,Manes.12G035500,Manes.13G036700,MCM6,Manes.17G068400
	GO:0034427	nuclear-transcribed mRNA catabolic process, exonucleolytic, 3-5	P	4	9	2.11	3.63e-05	3702.AT1G03360.1,3702.AT3G46210.6,3702.AT3G60500.3,3702.AT3G61620.2	RRP4,AT3G46210,Manes.01G181600,RRP41
	GO:0044260	cellular macromolecule metabolic process	P	33	3665	0.41	4.23e-05	3702.AT1G03360.1,3702.AT1G04020.1,3702.AT1G07270.1,3702.AT1G10840.1,3702.AT1G26840.1,3702.AT1G44900.1,3702.AT1G52310.1,3702.AT2G01120.2,3702.AT2G07690.1,3702.AT2G14050.1,3702.AT2G16440.1,3702.AT2G29680.1,3702.AT2G37560.1,3702.AT2G39990.1,3702.AT2G40550.1,3702.AT3G07360.1,3702.AT3G12530.1,3702.AT3G18040.1,3702.AT3G18620.1,3702.AT3G19280.1,3702.AT3G46210.6,3702.AT3G53970.1,3702.AT3G57290.1,3702.AT3…	RRP4,Manes.12G035400,AT1G07270,TIF3H1,ORC6,MCM2,Manes.06G013000,ORC4,MCM5,MCM9,MCM4,CDC6,ORC2,EIF2,ETG1,Manes.12G051300,PSF2,Manes.06G008000,Manes.11G109700,Manes.10G071900-CCNGG,AT3G46210,Manes.09G098300,EIF3E,Manes.01G181600,RRP41,PRL,EIF3A,ORC5,Manes.04G152900,Manes.06G151900,Manes.12G035500,MCM6,Manes.17G068400
	GO:0071028	nuclear mRNA surveillance	P	4	10	2.06	4.85e-05	3702.AT1G03360.1,3702.AT3G46210.6,3702.AT3G60500.3,3702.AT3G61620.2	RRP4,AT3G46210,Manes.01G181600,RRP41
	GO:0001732	formation of cytoplasmic translation initiation complex	P	4	12	1.98	8.33e-05	3702.AT1G10840.1,3702.AT2G39990.1,3702.AT3G57290.1,3702.AT4G11420.1	TIF3H1,EIF2,EIF3E,EIF3A
	GO:0044238	primary metabolic process	P	45	6374	0.31	8.33e-05	3702.AT1G03360.1,3702.AT1G04020.1,3702.AT1G07270.1,3702.AT1G10840.1,3702.AT1G26840.1,3702.AT1G30460.1,3702.AT1G44900.1,3702.AT1G52310.1,3702.AT1G61010.2,3702.AT2G01120.2,3702.AT2G01730.1,3702.AT2G07690.1,3702.AT2G14050.1,3702.AT2G16440.1,3702.AT2G25850.2,3702.AT2G26140.1,3702.AT2G26640.1,3702.AT2G29680.1,3702.AT2G39990.1,3702.AT2G40550.1,3702.AT3G06350.1,3702.AT3G07360.1,3702.AT3G12530.1,3702.AT3…	RRP4,Manes.12G035400,AT1G07270,TIF3H1,ORC6,CPSF30,MCM2,Manes.06G013000,Manes.10G123600,ORC4,CPSF73-II,MCM5,MCM9,MCM4,PAPS2,Manes.03G049000,Manes.06G051100,CDC6,EIF2,ETG1,Manes.12G070400-CCNGG,Manes.12G051300,PSF2,Manes.05G206400,Manes.06G008000,Manes.11G109700,Manes.10G071900-CCNGG,AT3G46210,Manes.09G098300,EIF3E,Manes.01G181600,RRP41,PRL,EIF3A,ORC5,Manes.04G152900,Manes.02G135100,CPSF100,Manes.0…
	GO:0071840	cellular component organization or biogenesis	P	26	2482	0.48	8.33e-05	3702.AT1G03360.1,3702.AT1G04020.1,3702.AT1G10840.1,3702.AT1G12770.1,3702.AT1G44900.1,3702.AT2G01730.1,3702.AT2G07690.1,3702.AT2G14050.1,3702.AT2G16440.1,3702.AT2G28520.1,3702.AT2G39990.1,3702.AT2G40550.1,3702.AT3G12530.1,3702.AT3G19280.1,3702.AT3G46210.6,3702.AT3G57290.1,3702.AT3G60500.3,3702.AT3G61620.2,3702.AT4G02060.2,3702.AT4G11420.1,3702.AT4G39740.1,3702.AT5G04940.1,3702.AT5G44030.1,3702.AT5…	RRP4,Manes.12G035400,TIF3H1,Manes.02G025500,MCM2,CPSF73-II,MCM5,MCM9,MCM4,Manes.11G140100,EIF2,ETG1,PSF2,Manes.10G071900-CCNGG,AT3G46210,EIF3E,Manes.01G181600,RRP41,PRL,EIF3A,Manes.12G136200,Manes.04G152900,Manes.12G035500,Manes.13G036700,MCM6,Manes.17G068400
	GO:0022402	cell cycle process	P	10	333	0.94	0.0001	3702.AT1G07270.1,3702.AT1G44900.1,3702.AT2G07690.1,3702.AT2G16440.1,3702.AT2G29680.1,3702.AT2G40550.1,3702.AT4G02060.2,3702.AT5G44030.1,3702.AT5G44635.1,3702.AT5G46280.1	AT1G07270,MCM2,MCM5,MCM4,CDC6,ETG1,PRL,Manes.12G035500,MCM6,Manes.17G068400
	GO:0071704	organic substance metabolic process	P	47	6962	0.29	0.00013	3702.AT1G03360.1,3702.AT1G04020.1,3702.AT1G07270.1,3702.AT1G10840.1,3702.AT1G26840.1,3702.AT1G30460.1,3702.AT1G44900.1,3702.AT1G52310.1,3702.AT1G61010.2,3702.AT2G01120.2,3702.AT2G01730.1,3702.AT2G07690.1,3702.AT2G14050.1,3702.AT2G16440.1,3702.AT2G25850.2,3702.AT2G26140.1,3702.AT2G26640.1,3702.AT2G29680.1,3702.AT2G37560.1,3702.AT2G39990.1,3702.AT2G40550.1,3702.AT3G06350.1,3702.AT3G07360.1,3702.AT3…	RRP4,Manes.12G035400,AT1G07270,TIF3H1,ORC6,CPSF30,MCM2,Manes.06G013000,Manes.10G123600,ORC4,CPSF73-II,MCM5,MCM9,MCM4,PAPS2,Manes.03G049000,Manes.06G051100,CDC6,ORC2,EIF2,ETG1,Manes.12G070400-CCNGG,Manes.12G051300,PSF2,Manes.05G206400,Manes.06G008000,Manes.11G109700,Manes.10G071900-CCNGG,AT3G46210,Manes.09G098300,EIF3E,Manes.01G181600,RRP41,PRL,EIF3A,ORC5,Manes.04G152900,Manes.02G135100,CPSF100,Ma…
	GO:0016075	rRNA catabolic process	P	4	16	1.86	0.00019	3702.AT1G03360.1,3702.AT3G46210.6,3702.AT3G60500.3,3702.AT3G61620.2	RRP4,AT3G46210,Manes.01G181600,RRP41
	GO:0006378	mRNA polyadenylation	P	4	17	1.83	0.00023	3702.AT1G30460.1,3702.AT1G61010.2,3702.AT2G25850.2,3702.AT5G23880.1	CPSF30,Manes.10G123600,PAPS2,CPSF100
	GO:1903047	mitotic cell cycle process	P	7	148	1.14	0.00032	3702.AT1G07270.1,3702.AT1G44900.1,3702.AT2G16440.1,3702.AT2G29680.1,3702.AT5G44030.1,3702.AT5G44635.1,3702.AT5G46280.1	AT1G07270,MCM2,MCM4,CDC6,Manes.12G035500,MCM6,Manes.17G068400
	GO:0007049	cell cycle	P	11	489	0.81	0.00034	3702.AT1G07270.1,3702.AT1G44900.1,3702.AT2G07690.1,3702.AT2G14050.1,3702.AT2G16440.1,3702.AT2G29680.1,3702.AT2G40550.1,3702.AT4G02060.2,3702.AT5G44030.1,3702.AT5G44635.1,3702.AT5G46280.1	AT1G07270,MCM2,MCM5,MCM9,MCM4,CDC6,ETG1,PRL,Manes.12G035500,MCM6,Manes.17G068400
	GO:0044237	cellular metabolic process	P	45	6729	0.29	0.00034	3702.AT1G03360.1,3702.AT1G04020.1,3702.AT1G07270.1,3702.AT1G10840.1,3702.AT1G26840.1,3702.AT1G30460.1,3702.AT1G44900.1,3702.AT1G52310.1,3702.AT1G61010.2,3702.AT2G01120.2,3702.AT2G01730.1,3702.AT2G07690.1,3702.AT2G14050.1,3702.AT2G16440.1,3702.AT2G25850.2,3702.AT2G26640.1,3702.AT2G29680.1,3702.AT2G37560.1,3702.AT2G39990.1,3702.AT2G40550.1,3702.AT3G06350.1,3702.AT3G07360.1,3702.AT3G12530.1,3702.AT3…	RRP4,Manes.12G035400,AT1G07270,TIF3H1,ORC6,CPSF30,MCM2,Manes.06G013000,Manes.10G123600,ORC4,CPSF73-II,MCM5,MCM9,MCM4,PAPS2,Manes.06G051100,CDC6,ORC2,EIF2,ETG1,Manes.12G070400-CCNGG,Manes.12G051300,PSF2,Manes.06G008000,Manes.11G109700,Manes.10G071900-CCNGG,AT3G46210,Manes.09G098300,EIF3E,Manes.01G181600,RRP41,PRL,EIF3A,ORC5,Manes.04G152900,Manes.02G135100,CPSF100,Manes.06G151900,Manes.10G149600,Ma…
	GO:0051276	chromosome organization	P	11	487	0.81	0.00034	3702.AT1G04020.1,3702.AT1G44900.1,3702.AT2G07690.1,3702.AT2G14050.1,3702.AT2G16440.1,3702.AT2G40550.1,3702.AT3G12530.1,3702.AT4G02060.2,3702.AT5G04940.1,3702.AT5G44635.1,3702.AT5G46280.1	Manes.12G035400,MCM2,MCM5,MCM9,MCM4,ETG1,PSF2,PRL,Manes.04G152900,MCM6,Manes.17G068400
	GO:1902975	mitotic DNA replication initiation	P	3	4	2.34	0.00036	3702.AT1G44900.1,3702.AT2G16440.1,3702.AT5G46280.1	MCM2,MCM4,Manes.17G068400
	GO:0016071	mRNA metabolic process	P	10	408	0.85	0.00047	3702.AT1G03360.1,3702.AT1G30460.1,3702.AT1G61010.2,3702.AT2G01730.1,3702.AT2G25850.2,3702.AT3G46210.6,3702.AT3G60500.3,3702.AT3G61620.2,3702.AT5G23880.1,3702.AT5G42820.2	RRP4,CPSF30,Manes.10G123600,CPSF73-II,PAPS2,AT3G46210,Manes.01G181600,RRP41,CPSF100,Manes.08G020300
	GO:0090501	RNA phosphodiester bond hydrolysis	P	6	100	1.24	0.00047	3702.AT1G03360.1,3702.AT1G30460.1,3702.AT1G61010.2,3702.AT3G46210.6,3702.AT3G60500.3,3702.AT5G23880.1	RRP4,CPSF30,Manes.10G123600,AT3G46210,Manes.01G181600,CPSF100
	GO:0071051	polyadenylation-dependent snoRNA 3-end processing	P	3	7	2.09	0.0011	3702.AT1G03360.1,3702.AT3G46210.6,3702.AT3G61620.2	RRP4,AT3G46210,RRP41
	GO:0090305	nucleic acid phosphodiester bond hydrolysis	P	7	191	1.02	0.0013	3702.AT1G03360.1,3702.AT1G30460.1,3702.AT1G61010.2,3702.AT2G01730.1,3702.AT3G46210.6,3702.AT3G60500.3,3702.AT5G23880.1	RRP4,CPSF30,Manes.10G123600,CPSF73-II,AT3G46210,Manes.01G181600,CPSF100
	GO:0016043	cellular component organization	P	22	2264	0.45	0.0019	3702.AT1G04020.1,3702.AT1G10840.1,3702.AT1G12770.1,3702.AT1G44900.1,3702.AT2G01730.1,3702.AT2G07690.1,3702.AT2G14050.1,3702.AT2G16440.1,3702.AT2G28520.1,3702.AT2G39990.1,3702.AT2G40550.1,3702.AT3G12530.1,3702.AT3G19280.1,3702.AT3G57290.1,3702.AT4G02060.2,3702.AT4G11420.1,3702.AT4G39740.1,3702.AT5G04940.1,3702.AT5G44030.1,3702.AT5G44070.1,3702.AT5G44635.1,3702.AT5G46280.1	Manes.12G035400,TIF3H1,Manes.02G025500,MCM2,CPSF73-II,MCM5,MCM9,MCM4,Manes.11G140100,EIF2,ETG1,PSF2,Manes.10G071900-CCNGG,EIF3E,PRL,EIF3A,Manes.12G136200,Manes.04G152900,Manes.12G035500,Manes.13G036700,MCM6,Manes.17G068400
	GO:0022613	ribonucleoprotein complex biogenesis	P	8	295	0.89	0.0024	3702.AT1G03360.1,3702.AT1G10840.1,3702.AT2G39990.1,3702.AT3G46210.6,3702.AT3G57290.1,3702.AT3G60500.3,3702.AT3G61620.2,3702.AT4G11420.1	RRP4,TIF3H1,EIF2,AT3G46210,EIF3E,Manes.01G181600,RRP41,EIF3A
	GO:0006271	DNA strand elongation involved in DNA replication	P	3	12	1.86	0.0039	3702.AT2G16440.1,3702.AT4G02060.2,3702.AT5G46280.1	MCM4,PRL,Manes.17G068400
	GO:0006396	RNA processing	P	10	582	0.7	0.008	3702.AT1G03360.1,3702.AT1G30460.1,3702.AT1G61010.2,3702.AT2G01730.1,3702.AT2G25850.2,3702.AT3G46210.6,3702.AT3G60500.3,3702.AT3G61620.2,3702.AT5G23880.1,3702.AT5G42820.2	RRP4,CPSF30,Manes.10G123600,CPSF73-II,PAPS2,AT3G46210,Manes.01G181600,RRP41,CPSF100,Manes.08G020300
	GO:0006398	mRNA 3-end processing by stem-loop binding and cleavage	P	2	2	2.46	0.0142	3702.AT1G61010.2,3702.AT5G23880.1	Manes.10G123600,CPSF100
	GO:0010467	gene expression	P	14	1235	0.51	0.019	3702.AT1G03360.1,3702.AT1G10840.1,3702.AT1G30460.1,3702.AT1G61010.2,3702.AT2G01730.1,3702.AT2G25850.2,3702.AT2G39990.1,3702.AT3G46210.6,3702.AT3G57290.1,3702.AT3G60500.3,3702.AT3G61620.2,3702.AT4G11420.1,3702.AT5G23880.1,3702.AT5G42820.2	RRP4,TIF3H1,CPSF30,Manes.10G123600,CPSF73-II,PAPS2,EIF2,AT3G46210,EIF3E,Manes.01G181600,RRP41,EIF3A,CPSF100,Manes.08G020300
	GO:0033554	cellular response to stress	P	12	956	0.56	0.0242	3702.AT1G04020.1,3702.AT1G30460.1,3702.AT1G44900.1,3702.AT2G07690.1,3702.AT2G14050.1,3702.AT2G16440.1,3702.AT2G40550.1,3702.AT3G12530.1,3702.AT4G02060.2,3702.AT5G44070.1,3702.AT5G44635.1,3702.AT5G46280.1	Manes.12G035400,CPSF30,MCM2,MCM5,MCM9,MCM4,ETG1,PSF2,PRL,Manes.13G036700,MCM6,Manes.17G068400
	GO:0009987	cellular process	P	56	11004	0.17	0.0322	3702.AT1G03360.1,3702.AT1G04020.1,3702.AT1G07270.1,3702.AT1G10840.1,3702.AT1G12770.1,3702.AT1G26840.1,3702.AT1G27040.1,3702.AT1G30460.1,3702.AT1G44900.1,3702.AT1G45249.3,3702.AT1G52310.1,3702.AT1G61010.2,3702.AT1G73965.1,3702.AT2G01120.2,3702.AT2G01730.1,3702.AT2G07690.1,3702.AT2G14050.1,3702.AT2G16440.1,3702.AT2G25850.2,3702.AT2G26640.1,3702.AT2G28520.1,3702.AT2G29680.1,3702.AT2G37560.1,3702.AT2…	RRP4,Manes.12G035400,AT1G07270,TIF3H1,Manes.02G025500,ORC6,Manes.18G035000,CPSF30,MCM2,Manes.18G037900,Manes.06G013000,Manes.10G123600,Manes.05G118800,ORC4,CPSF73-II,MCM5,MCM9,MCM4,PAPS2,Manes.06G051100,Manes.11G140100,CDC6,ORC2,EIF2,ETG1,Manes.08G059900-CCNGG,Manes.12G070400-CCNGG,Manes.12G051300,PSF2,Manes.06G008000,Manes.11G109700,Manes.10G071900-CCNGG,AT3G46210,Manes.09G098300,EIF3E,Manes.01G…
	GO:0033314	mitotic DNA replication checkpoint	P	2	5	2.06	0.0452	3702.AT1G07270.1,3702.AT2G29680.1	AT1G07270,CDC6
	GO:0003688	DNA replication origin binding	F	12	17	2.31	3.62e-19	3702.AT1G07270.1,3702.AT1G44900.1,3702.AT2G01120.2,3702.AT2G07690.1,3702.AT2G14050.1,3702.AT2G16440.1,3702.AT2G29680.1,3702.AT2G37560.1,3702.AT4G02060.2,3702.AT4G29910.1,3702.AT5G44635.1,3702.AT5G46280.1	AT1G07270,MCM2,ORC4,MCM5,MCM9,MCM4,CDC6,ORC2,PRL,ORC5,MCM6,Manes.17G068400
	GO:0003678	DNA helicase activity	F	7	40	1.7	6.87e-07	3702.AT1G44900.1,3702.AT2G07690.1,3702.AT2G14050.1,3702.AT2G16440.1,3702.AT4G02060.2,3702.AT5G44635.1,3702.AT5G46280.1	MCM2,MCM5,MCM9,MCM4,PRL,MCM6,Manes.17G068400
	GO:0003690	double-stranded DNA binding	F	14	428	0.97	6.87e-07	3702.AT1G07270.1,3702.AT1G44900.1,3702.AT2G01120.2,3702.AT2G07690.1,3702.AT2G14050.1,3702.AT2G16440.1,3702.AT2G29680.1,3702.AT2G37560.1,3702.AT3G46210.6,3702.AT4G02060.2,3702.AT4G29910.1,3702.AT5G04940.1,3702.AT5G44635.1,3702.AT5G46280.1	AT1G07270,MCM2,ORC4,MCM5,MCM9,MCM4,CDC6,ORC2,AT3G46210,PRL,ORC5,Manes.04G152900,MCM6,Manes.17G068400
	GO:0003676	nucleic acid binding	F	31	2854	0.5	5.64e-06	3702.AT1G03360.1,3702.AT1G04020.1,3702.AT1G07270.1,3702.AT1G10840.1,3702.AT1G12770.1,3702.AT1G26840.1,3702.AT1G30460.1,3702.AT1G44900.1,3702.AT1G45249.3,3702.AT1G61010.2,3702.AT2G01120.2,3702.AT2G07690.1,3702.AT2G14050.1,3702.AT2G16440.1,3702.AT2G25850.2,3702.AT2G29680.1,3702.AT2G37560.1,3702.AT2G39990.1,3702.AT3G46210.6,3702.AT3G57290.1,3702.AT3G60500.3,3702.AT3G61620.2,3702.AT4G02060.2,3702.AT4…	RRP4,Manes.12G035400,AT1G07270,TIF3H1,Manes.02G025500,ORC6,CPSF30,MCM2,Manes.18G037900,Manes.10G123600,ORC4,MCM5,MCM9,MCM4,PAPS2,CDC6,ORC2,EIF2,AT3G46210,EIF3E,Manes.01G181600,RRP41,PRL,EIF3A,ORC5,Manes.04G152900,CPSF100,Manes.08G020300,MCM6,Manes.17G068400,Manes.04G032200
	GO:0003697	single-stranded DNA binding	F	7	72	1.45	9.65e-06	3702.AT1G44900.1,3702.AT2G07690.1,3702.AT2G14050.1,3702.AT2G16440.1,3702.AT4G02060.2,3702.AT5G44635.1,3702.AT5G46280.1	MCM2,MCM5,MCM9,MCM4,PRL,MCM6,Manes.17G068400
	GO:0140097	catalytic activity, acting on DNA	F	8	135	1.23	2.37e-05	3702.AT1G44900.1,3702.AT2G07690.1,3702.AT2G14050.1,3702.AT2G16440.1,3702.AT3G46210.6,3702.AT4G02060.2,3702.AT5G44635.1,3702.AT5G46280.1	MCM2,MCM5,MCM9,MCM4,AT3G46210,PRL,MCM6,Manes.17G068400
	GO:0004386	helicase activity	F	8	156	1.17	6.11e-05	3702.AT1G12770.1,3702.AT1G44900.1,3702.AT2G07690.1,3702.AT2G14050.1,3702.AT2G16440.1,3702.AT4G02060.2,3702.AT5G44635.1,3702.AT5G46280.1	Manes.02G025500,MCM2,MCM5,MCM9,MCM4,PRL,MCM6,Manes.17G068400
	GO:0003723	RNA binding	F	15	954	0.66	0.00059	3702.AT1G03360.1,3702.AT1G10840.1,3702.AT1G12770.1,3702.AT1G30460.1,3702.AT1G61010.2,3702.AT2G25850.2,3702.AT2G39990.1,3702.AT3G46210.6,3702.AT3G57290.1,3702.AT3G60500.3,3702.AT3G61620.2,3702.AT4G11420.1,3702.AT5G23880.1,3702.AT5G42820.2,3702.AT5G59950.5	RRP4,TIF3H1,Manes.02G025500,CPSF30,Manes.10G123600,PAPS2,EIF2,AT3G46210,EIF3E,Manes.01G181600,RRP41,EIF3A,CPSF100,Manes.08G020300,Manes.04G032200
	GO:0016887	ATPase activity	F	11	510	0.79	0.0009	3702.AT1G12770.1,3702.AT1G44900.1,3702.AT2G07690.1,3702.AT2G14050.1,3702.AT2G16440.1,3702.AT2G26140.1,3702.AT4G02060.2,3702.AT4G37270.1,3702.AT5G06670.1,3702.AT5G44635.1,3702.AT5G46280.1	Manes.02G025500,MCM2,MCM5,MCM9,MCM4,Manes.03G049000,PRL,Manes.12G108600-CCNGG,Manes.09G038200,MCM6,Manes.17G068400
	GO:0097159	organic cyclic compound binding	F	38	5434	0.3	0.0021	3702.AT1G03360.1,3702.AT1G04020.1,3702.AT1G07270.1,3702.AT1G10840.1,3702.AT1G12770.1,3702.AT1G26840.1,3702.AT1G30460.1,3702.AT1G44900.1,3702.AT1G45249.3,3702.AT1G52310.1,3702.AT1G61010.2,3702.AT2G01120.2,3702.AT2G07690.1,3702.AT2G14050.1,3702.AT2G16440.1,3702.AT2G25850.2,3702.AT2G26140.1,3702.AT2G29680.1,3702.AT2G37560.1,3702.AT2G39990.1,3702.AT3G06350.1,3702.AT3G18040.1,3702.AT3G46210.6,3702.AT3…	RRP4,Manes.12G035400,AT1G07270,TIF3H1,Manes.02G025500,ORC6,CPSF30,MCM2,Manes.18G037900,Manes.06G013000,Manes.10G123600,ORC4,MCM5,MCM9,MCM4,PAPS2,Manes.03G049000,CDC6,ORC2,EIF2,Manes.12G070400-CCNGG,Manes.06G008000,AT3G46210,EIF3E,Manes.01G181600,RRP41,PRL,EIF3A,ORC5,Manes.12G108600-CCNGG,Manes.04G152900,Manes.09G038200,CPSF100,Manes.06G151900,Manes.08G020300,MCM6,Manes.17G068400,Manes.04G032200
	GO:1901363	heterocyclic compound binding	F	38	5413	0.31	0.0021	3702.AT1G03360.1,3702.AT1G04020.1,3702.AT1G07270.1,3702.AT1G10840.1,3702.AT1G12770.1,3702.AT1G26840.1,3702.AT1G30460.1,3702.AT1G44900.1,3702.AT1G45249.3,3702.AT1G52310.1,3702.AT1G61010.2,3702.AT2G01120.2,3702.AT2G07690.1,3702.AT2G14050.1,3702.AT2G16440.1,3702.AT2G25850.2,3702.AT2G26140.1,3702.AT2G29680.1,3702.AT2G37560.1,3702.AT2G39990.1,3702.AT3G06350.1,3702.AT3G18040.1,3702.AT3G46210.6,3702.AT3…	RRP4,Manes.12G035400,AT1G07270,TIF3H1,Manes.02G025500,ORC6,CPSF30,MCM2,Manes.18G037900,Manes.06G013000,Manes.10G123600,ORC4,MCM5,MCM9,MCM4,PAPS2,Manes.03G049000,CDC6,ORC2,EIF2,Manes.12G070400-CCNGG,Manes.06G008000,AT3G46210,EIF3E,Manes.01G181600,RRP41,PRL,EIF3A,ORC5,Manes.12G108600-CCNGG,Manes.04G152900,Manes.09G038200,CPSF100,Manes.06G151900,Manes.08G020300,MCM6,Manes.17G068400,Manes.04G032200
	GO:0003743	translation initiation factor activity	F	4	43	1.43	0.0074	3702.AT1G10840.1,3702.AT2G39990.1,3702.AT3G57290.1,3702.AT4G11420.1	TIF3H1,EIF2,EIF3E,EIF3A
	GO:0003677	DNA binding	F	19	1956	0.45	0.0119	3702.AT1G04020.1,3702.AT1G07270.1,3702.AT1G26840.1,3702.AT1G30460.1,3702.AT1G44900.1,3702.AT1G45249.3,3702.AT2G01120.2,3702.AT2G07690.1,3702.AT2G14050.1,3702.AT2G16440.1,3702.AT2G29680.1,3702.AT2G37560.1,3702.AT3G46210.6,3702.AT4G02060.2,3702.AT4G29910.1,3702.AT5G04940.1,3702.AT5G42820.2,3702.AT5G44635.1,3702.AT5G46280.1	Manes.12G035400,AT1G07270,ORC6,CPSF30,MCM2,Manes.18G037900,ORC4,MCM5,MCM9,MCM4,CDC6,ORC2,AT3G46210,PRL,ORC5,Manes.04G152900,Manes.08G020300,MCM6,Manes.17G068400
	GO:0005488	binding	F	47	8453	0.21	0.029	3702.AT1G03360.1,3702.AT1G04020.1,3702.AT1G07270.1,3702.AT1G10840.1,3702.AT1G12770.1,3702.AT1G26840.1,3702.AT1G30460.1,3702.AT1G44900.1,3702.AT1G45249.3,3702.AT1G52310.1,3702.AT1G61010.2,3702.AT1G73965.1,3702.AT2G01120.2,3702.AT2G07690.1,3702.AT2G14050.1,3702.AT2G16440.1,3702.AT2G25850.2,3702.AT2G26140.1,3702.AT2G28520.1,3702.AT2G29680.1,3702.AT2G37560.1,3702.AT2G39990.1,3702.AT2G40550.1,3702.AT3…	RRP4,Manes.12G035400,AT1G07270,TIF3H1,Manes.02G025500,ORC6,CPSF30,MCM2,Manes.18G037900,Manes.06G013000,Manes.10G123600,Manes.05G118800,ORC4,MCM5,MCM9,MCM4,PAPS2,Manes.03G049000,Manes.11G140100,CDC6,ORC2,EIF2,ETG1,Manes.12G070400-CCNGG,Manes.12G051300,Manes.05G206400,Manes.06G008000,Manes.10G071900-CCNGG,AT3G46210,EIF3E,Manes.01G181600,RRP41,PRL,EIF3A,ORC5,Manes.12G108600-CCNGG,Manes.04G152900,Man…
	GO:0016787	hydrolase activity	F	20	2363	0.39	0.0356	3702.AT1G10840.1,3702.AT1G12770.1,3702.AT1G30460.1,3702.AT1G44900.1,3702.AT1G61010.2,3702.AT2G01730.1,3702.AT2G07690.1,3702.AT2G14050.1,3702.AT2G16440.1,3702.AT2G26140.1,3702.AT3G13235.1,3702.AT3G46210.6,3702.AT3G60500.3,3702.AT4G02060.2,3702.AT4G37270.1,3702.AT5G06670.1,3702.AT5G42260.1,3702.AT5G44635.1,3702.AT5G46280.1,3702.AT5G65940.1	TIF3H1,Manes.02G025500,CPSF30,MCM2,Manes.10G123600,CPSF73-II,MCM5,MCM9,MCM4,Manes.03G049000,Manes.05G206400,AT3G46210,Manes.01G181600,PRL,Manes.12G108600-CCNGG,Manes.09G038200,Manes.10G149600,MCM6,Manes.17G068400,Manes.10G059000-CCNGG
	GO:0042555	MCM complex	C	8	9	2.41	8.71e-13	3702.AT1G44900.1,3702.AT2G07690.1,3702.AT2G14050.1,3702.AT2G16440.1,3702.AT2G40550.1,3702.AT4G02060.2,3702.AT5G44635.1,3702.AT5G46280.1	MCM2,MCM5,MCM9,MCM4,ETG1,PRL,MCM6,Manes.17G068400
	GO:0000347	THO complex	C	6	14	2.09	6.62e-08	3702.AT1G44900.1,3702.AT2G07690.1,3702.AT2G16440.1,3702.AT4G02060.2,3702.AT5G44635.1,3702.AT5G46280.1	MCM2,MCM5,MCM4,PRL,MCM6,Manes.17G068400
	GO:0032991	protein-containing complex	C	29	2226	0.58	2.18e-07	3702.AT1G03360.1,3702.AT1G04020.1,3702.AT1G10840.1,3702.AT1G26840.1,3702.AT1G30460.1,3702.AT1G44900.1,3702.AT1G61010.2,3702.AT2G01120.2,3702.AT2G07690.1,3702.AT2G14050.1,3702.AT2G16440.1,3702.AT2G28520.1,3702.AT2G37560.1,3702.AT2G39990.1,3702.AT2G40550.1,3702.AT3G12530.1,3702.AT3G46210.6,3702.AT3G53970.1,3702.AT3G57290.1,3702.AT3G60500.3,3702.AT3G61620.2,3702.AT4G02060.2,3702.AT4G11420.1,3702.AT4…	RRP4,Manes.12G035400,TIF3H1,ORC6,CPSF30,MCM2,Manes.10G123600,ORC4,MCM5,MCM9,MCM4,Manes.11G140100,ORC2,EIF2,ETG1,PSF2,AT3G46210,Manes.09G098300,EIF3E,Manes.01G181600,RRP41,PRL,EIF3A,ORC5,Manes.09G038200,CPSF100,Manes.08G020300,MCM6,Manes.17G068400
	GO:0005664	nuclear origin of replication recognition complex	C	4	7	2.22	2.66e-05	3702.AT1G26840.1,3702.AT2G01120.2,3702.AT2G37560.1,3702.AT4G29910.1	ORC6,ORC4,ORC2,ORC5
	GO:0000176	nuclear exosome (RNase complex)	C	4	10	2.06	3.82e-05	3702.AT1G03360.1,3702.AT3G46210.6,3702.AT3G60500.3,3702.AT3G61620.2	RRP4,AT3G46210,Manes.01G181600,RRP41
	GO:0000177	cytoplasmic exosome (RNase complex)	C	4	9	2.11	3.82e-05	3702.AT1G03360.1,3702.AT3G46210.6,3702.AT3G60500.3,3702.AT3G61620.2	RRP4,AT3G46210,Manes.01G181600,RRP41
	GO:0005852	eukaryotic translation initiation factor 3 complex	C	4	9	2.11	3.82e-05	3702.AT1G10840.1,3702.AT2G39990.1,3702.AT3G57290.1,3702.AT4G11420.1	TIF3H1,EIF2,EIF3E,EIF3A
	GO:0016282	eukaryotic 43S preinitiation complex	C	4	9	2.11	3.82e-05	3702.AT1G10840.1,3702.AT2G39990.1,3702.AT3G57290.1,3702.AT4G11420.1	TIF3H1,EIF2,EIF3E,EIF3A
	GO:0031981	nuclear lumen	C	15	807	0.73	3.82e-05	3702.AT1G03360.1,3702.AT1G26840.1,3702.AT1G30460.1,3702.AT1G61010.2,3702.AT2G01120.2,3702.AT2G37560.1,3702.AT2G40550.1,3702.AT3G12530.1,3702.AT3G46210.6,3702.AT3G60500.3,3702.AT3G61620.2,3702.AT4G29910.1,3702.AT5G23880.1,3702.AT5G42820.2,3702.AT5G59950.5	RRP4,ORC6,CPSF30,Manes.10G123600,ORC4,ORC2,ETG1,PSF2,AT3G46210,Manes.01G181600,RRP41,ORC5,CPSF100,Manes.08G020300,Manes.04G032200
	GO:0033290	eukaryotic 48S preinitiation complex	C	4	11	2.02	3.95e-05	3702.AT1G10840.1,3702.AT2G39990.1,3702.AT3G57290.1,3702.AT4G11420.1	TIF3H1,EIF2,EIF3E,EIF3A
	GO:0005634	nucleus	C	36	4669	0.35	0.00018	3702.AT1G03360.1,3702.AT1G04020.1,3702.AT1G07270.1,3702.AT1G26840.1,3702.AT1G30460.1,3702.AT1G44900.1,3702.AT1G45249.3,3702.AT1G61010.2,3702.AT2G01120.2,3702.AT2G01730.1,3702.AT2G07690.1,3702.AT2G14050.1,3702.AT2G16440.1,3702.AT2G25850.2,3702.AT2G29680.1,3702.AT2G37560.1,3702.AT2G39990.1,3702.AT2G40550.1,3702.AT2G42590.3,3702.AT3G07360.1,3702.AT3G12530.1,3702.AT3G13235.1,3702.AT3G18040.1,3702.AT3…	RRP4,Manes.12G035400,AT1G07270,ORC6,CPSF30,MCM2,Manes.18G037900,Manes.10G123600,ORC4,CPSF73-II,MCM5,MCM9,MCM4,PAPS2,CDC6,ORC2,EIF2,ETG1,Manes.02G091000,Manes.12G051300,PSF2,Manes.05G206400,Manes.06G008000,AT3G46210,Manes.09G098300,EIF3E,Manes.01G181600,RRP41,PRL,ORC5,Manes.04G152900,CPSF100,Manes.08G020300,MCM6,Manes.17G068400,Manes.04G032200
	GO:0005847	mRNA cleavage and polyadenylation specificity factor complex	C	3	5	2.24	0.00033	3702.AT1G30460.1,3702.AT1G61010.2,3702.AT5G23880.1	CPSF30,Manes.10G123600,CPSF100
	GO:0000228	nuclear chromosome	C	6	132	1.12	0.0011	3702.AT1G26840.1,3702.AT2G01120.2,3702.AT2G37560.1,3702.AT2G40550.1,3702.AT3G12530.1,3702.AT4G29910.1	ORC6,ORC4,ORC2,ETG1,PSF2,ORC5
	GO:0043231	intracellular membrane-bounded organelle	C	53	9376	0.21	0.0016	3702.AT1G03360.1,3702.AT1G04020.1,3702.AT1G07270.1,3702.AT1G12770.1,3702.AT1G26840.1,3702.AT1G30460.1,3702.AT1G44900.1,3702.AT1G45249.3,3702.AT1G61010.2,3702.AT2G01120.2,3702.AT2G01730.1,3702.AT2G07690.1,3702.AT2G14050.1,3702.AT2G16440.1,3702.AT2G25850.2,3702.AT2G26140.1,3702.AT2G28520.1,3702.AT2G29680.1,3702.AT2G37560.1,3702.AT2G39990.1,3702.AT2G40550.1,3702.AT2G41190.1,3702.AT2G42590.3,3702.AT3…	RRP4,Manes.12G035400,AT1G07270,Manes.02G025500,ORC6,CPSF30,MCM2,Manes.18G037900,Manes.10G123600,ORC4,CPSF73-II,MCM5,MCM9,MCM4,PAPS2,Manes.03G049000,Manes.11G140100,CDC6,ORC2,EIF2,ETG1,Manes.08G059900-CCNGG,Manes.02G091000,Manes.12G070400-CCNGG,Manes.12G051300,PSF2,Manes.05G206400,Manes.06G008000,Manes.11G109700,Manes.10G071900-CCNGG,AT3G46210,Manes.09G098300,EIF3E,Manes.01G181600,RRP41,PRL,ORC5,M…
	GO:0043229	intracellular organelle	C	54	9831	0.2	0.0027	3702.AT1G03360.1,3702.AT1G04020.1,3702.AT1G07270.1,3702.AT1G10840.1,3702.AT1G12770.1,3702.AT1G26840.1,3702.AT1G30460.1,3702.AT1G44900.1,3702.AT1G45249.3,3702.AT1G61010.2,3702.AT2G01120.2,3702.AT2G01730.1,3702.AT2G07690.1,3702.AT2G14050.1,3702.AT2G16440.1,3702.AT2G25850.2,3702.AT2G26140.1,3702.AT2G28520.1,3702.AT2G29680.1,3702.AT2G37560.1,3702.AT2G39990.1,3702.AT2G40550.1,3702.AT2G41190.1,3702.AT2…	RRP4,Manes.12G035400,AT1G07270,TIF3H1,Manes.02G025500,ORC6,CPSF30,MCM2,Manes.18G037900,Manes.10G123600,ORC4,CPSF73-II,MCM5,MCM9,MCM4,PAPS2,Manes.03G049000,Manes.11G140100,CDC6,ORC2,EIF2,ETG1,Manes.08G059900-CCNGG,Manes.02G091000,Manes.12G070400-CCNGG,Manes.12G051300,PSF2,Manes.05G206400,Manes.06G008000,Manes.11G109700,Manes.10G071900-CCNGG,AT3G46210,Manes.09G098300,EIF3E,Manes.01G181600,RRP41,PRL…
	GO:0071540	eukaryotic translation initiation factor 3 complex, eIF3e	C	2	2	2.46	0.0067	3702.AT3G57290.1,3702.AT4G11420.1	EIF3E,EIF3A
	GO:0005694	chromosome	C	7	300	0.83	0.0088	3702.AT1G26840.1,3702.AT2G01120.2,3702.AT2G37560.1,3702.AT2G40550.1,3702.AT3G12530.1,3702.AT4G29910.1,3702.AT5G04940.1	ORC6,ORC4,ORC2,ETG1,PSF2,ORC5,Manes.04G152900
	GO:0071541	eukaryotic translation initiation factor 3 complex, eIF3m	C	2	3	2.28	0.0103	3702.AT2G39990.1,3702.AT4G11420.1	EIF2,EIF3A
	GO:0005622	intracellular	C	55	10863	0.16	0.0211	3702.AT1G03360.1,3702.AT1G04020.1,3702.AT1G07270.1,3702.AT1G10840.1,3702.AT1G12770.1,3702.AT1G26840.1,3702.AT1G30460.1,3702.AT1G44900.1,3702.AT1G45249.3,3702.AT1G61010.2,3702.AT2G01120.2,3702.AT2G01730.1,3702.AT2G07690.1,3702.AT2G14050.1,3702.AT2G16440.1,3702.AT2G25850.2,3702.AT2G26140.1,3702.AT2G28520.1,3702.AT2G29680.1,3702.AT2G37560.1,3702.AT2G39990.1,3702.AT2G40550.1,3702.AT2G41190.1,3702.AT2…	RRP4,Manes.12G035400,AT1G07270,TIF3H1,Manes.02G025500,ORC6,CPSF30,MCM2,Manes.18G037900,Manes.10G123600,ORC4,CPSF73-II,MCM5,MCM9,MCM4,PAPS2,Manes.03G049000,Manes.11G140100,CDC6,ORC2,EIF2,ETG1,Manes.08G059900-CCNGG,Manes.02G091000,Manes.12G070400-CCNGG,Manes.12G051300,PSF2,Manes.05G206400,Manes.06G008000,Manes.11G109700,Manes.10G071900-CCNGG,AT3G46210,Manes.09G098300,EIF3E,Manes.01G181600,RRP41,PRL…
	GO:0005654	nucleoplasm	C	7	396	0.71	0.0412	3702.AT1G03360.1,3702.AT1G30460.1,3702.AT1G61010.2,3702.AT3G12530.1,3702.AT5G23880.1,3702.AT5G42820.2,3702.AT5G59950.5	RRP4,CPSF30,Manes.10G123600,PSF2,CPSF100,Manes.08G020300,Manes.04G032200
	ath03030	DNA replication	K	6	45	1.59	1.04e-05	3702.AT1G44900.1,3702.AT2G07690.1,3702.AT2G16440.1,3702.AT4G02060.2,3702.AT5G44635.1,3702.AT5G46280.1	MCM2,MCM5,MCM4,PRL,MCM6,Manes.17G068400
	ath03015	mRNA surveillance pathway	K	6	114	1.18	0.00072	3702.AT1G30460.1,3702.AT1G61010.2,3702.AT2G25850.2,3702.AT2G29210.1,3702.AT5G23880.1,3702.AT5G59950.5	CPSF30,Manes.10G123600,PAPS2,Manes.01G169300,CPSF100,Manes.04G032200
	ath03018	RNA degradation	K	6	110	1.2	0.00072	3702.AT1G03360.1,3702.AT1G60080.1,3702.AT3G07750.1,3702.AT3G46210.6,3702.AT3G60500.3,3702.AT3G61620.2	RRP4,AT1G60080,AT3G07750,AT3G46210,Manes.01G181600,RRP41
	ath03013	RNA transport	K	6	165	1.02	0.0033	3702.AT1G10840.1,3702.AT2G29210.1,3702.AT2G39990.1,3702.AT3G57290.1,3702.AT4G11420.1,3702.AT5G59950.5	TIF3H1,Manes.01G169300,EIF2,EIF3E,EIF3A,Manes.04G032200
