# Supplementary material for: Exploiting DNA methylation in cassava under water deficit for crop improvement
Source: PLoS One. 2024 Feb 22;19(2):e0296254. doi: 10.1371/journal.pone.0296254 (PMC10883565; doi:10.1371/journal.pone.0296254)
Supplement: S8 Table — Columns indicate, respectively: Cassava variety (bitter BRS Formosa or sweet BRS Dourada); methylation site (CCGG or CCNGG), methylation status (hypo- or hypermethylation); Gene ID (Manihot esculenta v6.1, Phytozome) and annotation. (XLSX) [file pone.0296254.s018.xlsx]

## Sheet: Supplementary 8
	Supplementary Table S8. Differentially Methylated Gene (DMG) and gene expression data. Columns indicate, respectively: Cassava variety (drought-tolerant BRS Formosa or drought-sensitive BRS Dourada); methylation site (CCGG or CCNGG), methylation status (hypo- or hypermethylation); Gene ID (Manihot esculenta v6.1, Phytozome) and annotation.
	Cassava variety	Methylation status	Gene ID	Li et al., 2017	Ding et al., 2019	Annotation
	BRS Dourada	hypermethylation	Manes.15G158800	DR (PEG/leaf)	DR (PEG/leaf)
	BRS Dourada	hypermethylation	Manes.18G026700		DR (PEG/leaf)	HAD-superfamily hydrolase, subfamily IG, 5\'-nucleotidase
	BRS Dourada	hypermethylation	Manes.02G210800		DR (PEG/leaf)	Kinase interacting (KIP1-like) family protein
	BRS Dourada	hypermethylation	Manes.12G051300		DR (PEG/root)	plant U-box 9
	BRS Dourada	hypermethylation	Manes.10G149600	DR (PEG/leaf); DR (Cold/leaf)		beta glucosidase 13
	BRS Dourada	hypermethylation	Manes.12G035400*	DR (PEG/leaf); DR (Cold/leaf)		BRCA1-associated RING domain protein 1
	BRS Dourada	hypermethylation	Manes.02G025500*	DR (Cold/leaf)		P-loop containing nucleoside triphosphate hydrolases superfamily protein
	BRS Dourada	hypermethylation	Manes.06G049500	DR (Cold/leaf)		Galactose oxidase/kelch repeat superfamily protein
	BRS Dourada	hypermethylation	Manes.08G132300	DR (Cold/leaf)		Pseudouridine synthase family protein
	BRS Dourada	hypermethylation	Manes.12G136200	DR (Cold/leaf)		Thioredoxin superfamily protein
	BRS Dourada	hypermethylation	Manes.03G010700	DR (PEG/leaf)
	BRS Dourada	hypermethylation	Manes.17G068400*	DR (PEG/leaf)		Minichromosome maintenance (MCM2/3/5) family protein
	BRS Dourada	hypermethylation	Manes.18G088800	DR (PEG/leaf)		Thioredoxin superfamily protein
	BRS Formosa	hypermethylation	Manes.07G132800		DR (PEG/leaf)	Leucine-rich repeat protein kinase family protein
	BRS Formosa	hypermethylation	Manes.18G026700		DR (PEG/leaf)	HAD-superfamily hydrolase, subfamily IG, 5\'-nucleotidase
	BRS Formosa	hypermethylation	Manes.03G119900	DR (Cold/leaf)
	BRS Formosa	hypermethylation	Manes.09G162500	DR (Cold/leaf)		Major facilitator superfamily protein
	BRS Formosa	hypermethylation	Manes.13G111500	DR (Cold/leaf)		Arabinanase/levansucrase/invertase
	BRS Formosa	hypermethylation	Manes.03G010700	DR (PEG/leaf)
	BRS Formosa	hypermethylation	Manes.03G027200*	DR (PEG/leaf)		ARM repeat superfamily protein
	BRS Formosa	hypermethylation	Manes.06G176300	DR (PEG/leaf)		FTSH protease 12
	BRS Formosa	hypermethylation	Manes.12G156000	DR (PEG/leaf)		photosystem I reaction center subunit PSI-N, chloroplast
	BRS Formosa	hypermethylation	Manes.13G155300	DR (PEG/leaf)		methyltransferase 1
	BRS Dourada	hypomethylation	Manes.10G055800*	UR (Cold/leaf)		lysyl-tRNA synthetase 1
	BRS Dourada	hypomethylation	Manes.03G005100	UR (PEG/leaf)		cyclic nucleotide-gated channel 14
	BRS Dourada	hypomethylation	Manes.05G026700	UR (PEG/leaf)		G-box binding factor 3
	BRS Formosa	hypomethylation	Manes.01G115300*		UR (Cold/leaf)	AAR2 protein family
	BRS Formosa	hypomethylation	Manes.04G009400	DR (PEG/leaf)	UR (PEG/root)	cellulose synthase-like A2
	BRS Formosa	hypomethylation	Manes.03G041700	UR (Cold/leaf)		inter-alpha-trypsin inhibitor heavy chain-related
	BRS Formosa	hypomethylation	Manes.05G031100	UR (Cold/leaf)
	BRS Formosa	hypomethylation	Manes.09G153700	UR (Cold/leaf)		ATPase E1-E2 type family protein
	BRS Formosa	hypomethylation	Manes.02G227200	UR (PEG/leaf)		cinnamate-4-hydroxylase
	Reference manuscript: Li et al., 2017 (DOI: 10.3389/fpls.2017.01259); Ding et al., 2019 (DOI: 10.1021/acs.jafc.9b00014); *member of the protein-protein interaction network.
